# Supplementary material for: Early life inflammation is associated with spinal cord excitability and nociceptive sensitivity in human infants
Source: Nat Commun. 2022 Jul 8;13:3943. doi: 10.1038/s41467-022-31505-y (PMC9270448; doi:10.1038/s41467-022-31505-y)
Supplement: Supplementary file 4 — Source data [file 41467_2022_31505_MOESM4_ESM.zip]

Archive with 8 entries (7 files):
- source_data/
- __MACOSX/._source_data
- source_data/Supplementary_Figure_1_source_data.xlsx
- __MACOSX/source_data/._Supplementary_Figure_1_source_data.xlsx
- source_data/Figure_2_source_data.xlsx
- __MACOSX/source_data/._Figure_2_source_data.xlsx
- source_data/Figure_3_source_data.xlsx
- __MACOSX/source_data/._Figure_3_source_data.xlsx
