# Supplementary material for: Early life inflammation is associated with spinal cord excitability and nociceptive sensitivity in human infants
Source: Nat Commun. 2022 Jul 8;13:3943. doi: 10.1038/s41467-022-31505-y (PMC9270448; doi:10.1038/s41467-022-31505-y)
Supplement: Supplementary file 4 — Source data [file 41467_2022_31505_MOESM4_ESM.zip › source_data/Supplementary_Figure_1_source_data.xlsx]

## Sheet: Supplementary Figure 1a
Supplementary Figure 1a
x		background average	non-noxious control average	heel lance average
-0.5		-0.993904	-0.914094	1.62167
-0.4995		-1.01135	-0.903747	1.62528
-0.499		-1.02951	-0.893936	1.62704
-0.4985		-1.0483	-0.884667	1.62693
-0.498		-1.06765	-0.875942	1.62499
-0.4975		-1.08746	-0.867767	1.62125
-0.497		-1.10766	-0.860143	1.61574
-0.4965		-1.12817	-0.853074	1.60851
-0.496		-1.1489	-0.84656	1.59961
-0.4955		-1.16977	-0.840604	1.58912
-0.495		-1.19069	-0.835206	1.57709
-0.4945		-1.2116	-0.830367	1.5636
-0.494		-1.2324	-0.826088	1.54874
-0.4935		-1.25303	-0.822369	1.53258
-0.493		-1.2734	-0.819208	1.51521
-0.4925		-1.29345	-0.816606	1.49672
-0.492		-1.31309	-0.814562	1.47721
-0.4915		-1.33228	-0.813075	1.45677
-0.491		-1.35093	-0.812143	1.4355
-0.4905		-1.369	-0.811764	1.41348
-0.49		-1.38642	-0.811937	1.39081
-0.4895		-1.40314	-0.81266	1.36758
-0.489		-1.41912	-0.813929	1.34387
-0.4885		-1.4343	-0.815743	1.31978
-0.488		-1.44865	-0.818098	1.29538
-0.4875		-1.46212	-0.820991	1.27074
-0.487		-1.47469	-0.824417	1.24594
-0.4865		-1.48634	-0.828371	1.22103
-0.486		-1.49702	-0.83285	1.19608
-0.4855		-1.50674	-0.837847	1.17112
-0.485		-1.51546	-0.843355	1.1462
-0.4845		-1.52319	-0.849368	1.12135
-0.484		-1.52991	-0.855878	1.0966
-0.4835		-1.53563	-0.862876	1.07196
-0.483		-1.54035	-0.870352	1.04743
-0.4825		-1.54407	-0.878295	1.02301
-0.482		-1.54681	-0.886693	0.998697
-0.4815		-1.54858	-0.895534	0.974459
-0.481		-1.54939	-0.904803	0.950271
-0.4805		-1.54928	-0.914485	0.926093
-0.48		-1.54827	-0.924562	0.901879
-0.4795		-1.54639	-0.935015	0.877575
-0.479		-1.54366	-0.945826	0.853118
-0.4785		-1.54013	-0.956972	0.82844
-0.478		-1.53583	-0.96843	0.803464
-0.4775		-1.53081	-0.980176	0.778109
-0.477		-1.5251	-0.992184	0.752288
-0.4765		-1.51876	-1.00442	0.725911
-0.476		-1.51183	-1.01687	0.698882
-0.4755		-1.50436	-1.02949	0.671105
-0.475		-1.49639	-1.04225	0.642478
-0.4745		-1.488	-1.05511	0.612901
-0.474		-1.47922	-1.06805	0.582273
-0.4735		-1.47011	-1.08102	0.550493
-0.473		-1.46073	-1.09399	0.517463
-0.4725		-1.45114	-1.10691	0.483084
-0.472		-1.44139	-1.11975	0.447265
-0.4715		-1.43153	-1.13246	0.409915
-0.471		-1.42164	-1.145	0.370952
-0.4705		-1.41176	-1.15734	0.330297
-0.47		-1.40196	-1.16942	0.287878
-0.4695		-1.39228	-1.18121	0.243634
-0.469		-1.38279	-1.19265	0.197508
-0.4685		-1.37355	-1.20372	0.149455
-0.468		-1.3646	-1.21436	0.0994388
-0.4675		-1.356	-1.22453	0.0474337
-0.467		-1.3478	-1.23419	-0.00657507
-0.4665		-1.34006	-1.24331	-0.062591
-0.466		-1.33283	-1.25184	-0.120606
-0.4655		-1.32615	-1.25974	-0.180599
-0.465		-1.32007	-1.26699	-0.242537
-0.4645		-1.31463	-1.27355	-0.306376
-0.464		-1.30988	-1.2794	-0.372057
-0.4635		-1.30586	-1.28449	-0.439509
-0.463		-1.3026	-1.28882	-0.50865
-0.4625		-1.30014	-1.29235	-0.579384
-0.462		-1.29852	-1.29508	-0.651604
-0.4615		-1.29776	-1.29698	-0.725189
-0.461		-1.2979	-1.29806	-0.800011
-0.4605		-1.29894	-1.2983	-0.875926
-0.46		-1.30093	-1.2977	-0.952783
-0.4595		-1.30388	-1.29627	-1.03042
-0.459		-1.30779	-1.29402	-1.10867
-0.4585		-1.31269	-1.29095	-1.18734
-0.458		-1.31859	-1.28709	-1.26627
-0.4575		-1.32548	-1.28245	-1.34524
-0.457		-1.33337	-1.27708	-1.42406
-0.4565		-1.34227	-1.27099	-1.50254
-0.456		-1.35216	-1.26423	-1.58046
-0.4555		-1.36304	-1.25684	-1.65761
-0.455		-1.37489	-1.24886	-1.73379
-0.4545		-1.38771	-1.24035	-1.80878
-0.454		-1.40147	-1.23137	-1.88237
-0.4535		-1.41615	-1.22198	-1.95435
-0.453		-1.43173	-1.21223	-2.02453
-0.4525		-1.44817	-1.20221	-2.09269
-0.452		-1.46545	-1.19197	-2.15864
-0.4515		-1.48354	-1.18161	-2.22219
-0.451		-1.50238	-1.1712	-2.28316
-0.4505		-1.52195	-1.16081	-2.34137
-0.45		-1.5422	-1.15054	-2.39666
-0.4495		-1.56308	-1.14048	-2.44887
-0.449		-1.58454	-1.1307	-2.49786
-0.4485		-1.60653	-1.1213	-2.5435
-0.448		-1.62901	-1.11237	-2.58566
-0.4475		-1.65191	-1.10399	-2.62424
-0.447		-1.67518	-1.09627	-2.65914
-0.4465		-1.69875	-1.08928	-2.69029
-0.446		-1.72258	-1.08312	-2.71763
-0.4455		-1.74659	-1.07787	-2.7411
-0.445		-1.77074	-1.07361	-2.76066
-0.4445		-1.79494	-1.07043	-2.77632
-0.444		-1.81916	-1.06841	-2.78805
-0.4435		-1.84331	-1.06761	-2.79588
-0.443		-1.86734	-1.06812	-2.79983
-0.4425		-1.89119	-1.06999	-2.79995
-0.442		-1.91479	-1.07329	-2.7963
-0.4415		-1.9381	-1.07807	-2.78895
-0.441		-1.96105	-1.08438	-2.778
-0.4405		-1.98358	-1.09227	-2.76356
-0.44		-2.00564	-1.10178	-2.74572
-0.4395		-2.02718	-1.11293	-2.72464
-0.439		-2.04815	-1.12574	-2.70045
-0.4385		-2.06851	-1.14025	-2.67331
-0.438		-2.0882	-1.15645	-2.64338
-0.4375		-2.1072	-1.17435	-2.61084
-0.437		-2.12546	-1.19393	-2.57587
-0.4365		-2.14295	-1.2152	-2.53867
-0.436		-2.15965	-1.23813	-2.49944
-0.4355		-2.17552	-1.26268	-2.45838
-0.435		-2.19055	-1.28882	-2.4157
-0.4345		-2.20471	-1.31652	-2.37162
-0.434		-2.21801	-1.34571	-2.32636
-0.4335		-2.23043	-1.37634	-2.28014
-0.433		-2.24196	-1.40835	-2.23318
-0.4325		-2.25262	-1.44166	-2.1857
-0.432		-2.2624	-1.47619	-2.13792
-0.4315		-2.27131	-1.51187	-2.09005
-0.431		-2.27938	-1.54859	-2.04231
-0.4305		-2.28662	-1.58628	-1.99491
-0.43		-2.29305	-1.62482	-1.94805
-0.4295		-2.2987	-1.66411	-1.90193
-0.429		-2.3036	-1.70404	-1.85674
-0.4285		-2.3078	-1.74452	-1.81267
-0.428		-2.31132	-1.78541	-1.76988
-0.4275		-2.31421	-1.8266	-1.72853
-0.427		-2.31652	-1.86798	-1.6888
-0.4265		-2.31829	-1.90943	-1.6508
-0.426		-2.31959	-1.95083	-1.61469
-0.4255		-2.32045	-1.99206	-1.58058
-0.425		-2.32093	-2.03299	-1.54858
-0.4245		-2.3211	-2.07352	-1.51878
-0.424		-2.32101	-2.11353	-1.49127
-0.4235		-2.32072	-2.1529	-1.46611
-0.423		-2.32029	-2.19153	-1.44337
-0.4225		-2.31977	-2.2293	-1.4231
-0.422		-2.31924	-2.26611	-1.40531
-0.4215		-2.31874	-2.30186	-1.39003
-0.421		-2.31834	-2.33646	-1.37727
-0.4205		-2.31809	-2.36982	-1.36701
-0.42		-2.31805	-2.40186	-1.35925
-0.4195		-2.31827	-2.43248	-1.35395
-0.419		-2.31881	-2.46164	-1.35106
-0.4185		-2.3197	-2.48924	-1.35054
-0.418		-2.32099	-2.51525	-1.35232
-0.4175		-2.32273	-2.53959	-1.35633
-0.417		-2.32495	-2.56224	-1.36248
-0.4165		-2.32769	-2.58314	-1.37068
-0.416		-2.33097	-2.60226	-1.38083
-0.4155		-2.33483	-2.61959	-1.39282
-0.415		-2.33928	-2.6351	-1.40655
-0.4145		-2.34434	-2.64878	-1.42188
-0.414		-2.35002	-2.66062	-1.43869
-0.4135		-2.35632	-2.67063	-1.45686
-0.413		-2.36326	-2.67881	-1.47624
-0.4125		-2.37082	-2.68519	-1.49671
-0.412		-2.37899	-2.68977	-1.51811
-0.4115		-2.38777	-2.69259	-1.54031
-0.411		-2.39713	-2.69367	-1.56317
-0.4105		-2.40706	-2.69306	-1.58655
-0.41		-2.41752	-2.69079	-1.61029
-0.4095		-2.42848	-2.68691	-1.63427
-0.409		-2.43991	-2.68147	-1.65834
-0.4085		-2.45176	-2.67452	-1.68236
-0.408		-2.46399	-2.66612	-1.70621
-0.4075		-2.47655	-2.65632	-1.72976
-0.407		-2.48939	-2.64519	-1.75287
-0.4065		-2.50246	-2.63279	-1.77543
-0.406		-2.5157	-2.61918	-1.79732
-0.4055		-2.52904	-2.60443	-1.81843
-0.405		-2.54243	-2.5886	-1.83866
-0.4045		-2.55581	-2.57176	-1.85791
-0.404		-2.5691	-2.55397	-1.87609
-0.4035		-2.58225	-2.53529	-1.89312
-0.403		-2.59519	-2.5158	-1.90891
-0.4025		-2.60786	-2.49555	-1.92341
-0.402		-2.62018	-2.47461	-1.93654
-0.4015		-2.6321	-2.45302	-1.94825
-0.401		-2.64355	-2.43086	-1.95849
-0.4005		-2.65447	-2.40816	-1.96723
-0.4		-2.6648	-2.38499	-1.97444
-0.3995		-2.67449	-2.36138	-1.98008
-0.399		-2.68348	-2.3374	-1.98415
-0.3985		-2.69172	-2.31307	-1.98662
-0.398		-2.69915	-2.28844	-1.98752
-0.3975		-2.70575	-2.26354	-1.98682
-0.397		-2.71147	-2.23841	-1.98456
-0.3965		-2.71627	-2.21307	-1.98075
-0.396		-2.72012	-2.18755	-1.97541
-0.3955		-2.72299	-2.16187	-1.96858
-0.395		-2.72487	-2.13605	-1.9603
-0.3945		-2.72573	-2.11012	-1.9506
-0.394		-2.72557	-2.08407	-1.93955
-0.3935		-2.72437	-2.05792	-1.92719
-0.393		-2.72214	-2.03169	-1.91359
-0.3925		-2.71887	-2.00536	-1.89882
-0.392		-2.71458	-1.97896	-1.88293
-0.3915		-2.70929	-1.95247	-1.86601
-0.391		-2.703	-1.9259	-1.84812
-0.3905		-2.69574	-1.89925	-1.82937
-0.39		-2.68754	-1.8725	-1.80982
-0.3895		-2.67843	-1.84566	-1.78956
-0.389		-2.66845	-1.81872	-1.76868
-0.3885		-2.65763	-1.79166	-1.74728
-0.388		-2.64603	-1.76449	-1.72545
-0.3875		-2.63368	-1.73719	-1.70328
-0.387		-2.62064	-1.70976	-1.68087
-0.3865		-2.60696	-1.68218	-1.65831
-0.386		-2.5927	-1.65445	-1.6357
-0.3855		-2.57792	-1.62656	-1.61315
-0.385		-2.56266	-1.5985	-1.59074
-0.3845		-2.54701	-1.57026	-1.56858
-0.384		-2.531	-1.54184	-1.54677
-0.3835		-2.51472	-1.51322	-1.52539
-0.383		-2.49821	-1.48441	-1.50455
-0.3825		-2.48154	-1.4554	-1.48434
-0.382		-2.46478	-1.42618	-1.46485
-0.3815		-2.44798	-1.39676	-1.44618
-0.381		-2.4312	-1.36712	-1.4284
-0.3805		-2.4145	-1.33728	-1.41161
-0.38		-2.39794	-1.30722	-1.3959
-0.3795		-2.38156	-1.27695	-1.38134
-0.379		-2.36542	-1.24647	-1.368
-0.3785		-2.34956	-1.21578	-1.35598
-0.378		-2.33403	-1.18488	-1.34533
-0.3775		-2.31887	-1.15378	-1.33612
-0.377		-2.30412	-1.12248	-1.32843
-0.3765		-2.28981	-1.09098	-1.3223
-0.376		-2.27596	-1.05929	-1.3178
-0.3755		-2.26261	-1.0274	-1.31498
-0.375		-2.24978	-0.995319	-1.31388
-0.3745		-2.23747	-0.963055	-1.31455
-0.374		-2.22572	-0.930605	-1.31702
-0.3735		-2.21451	-0.897974	-1.32132
-0.373		-2.20386	-0.86516	-1.32749
-0.3725		-2.19377	-0.832166	-1.33555
-0.372		-2.18423	-0.798991	-1.34551
-0.3715		-2.17524	-0.765633	-1.35738
-0.371		-2.16678	-0.732091	-1.37117
-0.3705		-2.15884	-0.698363	-1.38688
-0.37		-2.1514	-0.664444	-1.40451
-0.3695		-2.14443	-0.63033	-1.42403
-0.369		-2.13791	-0.596016	-1.44545
-0.3685		-2.13182	-0.561496	-1.46873
-0.368		-2.12612	-0.526762	-1.49385
-0.3675		-2.12079	-0.491808	-1.52077
-0.367		-2.11577	-0.456625	-1.54946
-0.3665		-2.11105	-0.421205	-1.57987
-0.366		-2.10658	-0.385539	-1.61195
-0.3655		-2.10233	-0.349619	-1.64564
-0.365		-2.09825	-0.313437	-1.68089
-0.3645		-2.09431	-0.276983	-1.71764
-0.364		-2.09047	-0.24025	-1.75581
-0.3635		-2.08669	-0.203232	-1.79533
-0.363		-2.08293	-0.165923	-1.83612
-0.3625		-2.07915	-0.128319	-1.8781
-0.362		-2.07533	-0.0904157	-1.9212
-0.3615		-2.07142	-0.0522135	-1.96531
-0.361		-2.0674	-0.0137133	-2.01035
-0.3605		-2.06323	0.0250815	-2.05623
-0.36		-2.05889	0.0641646	-2.10285
-0.3595		-2.05436	0.103527	-2.15012
-0.359		-2.0496	0.143156	-2.19793
-0.3585		-2.04461	0.183036	-2.24619
-0.358		-2.03937	0.223147	-2.29481
-0.3575		-2.03387	0.263467	-2.34367
-0.357		-2.02809	0.303967	-2.39268
-0.3565		-2.02203	0.344617	-2.44175
-0.356		-2.0157	0.38538	-2.49078
-0.3555		-2.00909	0.426217	-2.53966
-0.355		-2.0022	0.467082	-2.58832
-0.3545		-1.99506	0.507926	-2.63667
-0.354		-1.98766	0.548696	-2.6846
-0.3535		-1.98003	0.589332	-2.73205
-0.353		-1.97219	0.629772	-2.77894
-0.3525		-1.96415	0.669948	-2.82518
-0.352		-1.95595	0.70979	-2.87072
-0.3515		-1.94761	0.749221	-2.91548
-0.351		-1.93916	0.788162	-2.95941
-0.3505		-1.93065	0.826531	-3.00245
-0.35		-1.92209	0.864242	-3.04456
-0.3495		-1.91354	0.901205	-3.08569
-0.349		-1.90502	0.93733	-3.12581
-0.3485		-1.89659	0.972523	-3.1649
-0.348		-1.88828	1.00669	-3.20293
-0.3475		-1.88014	1.03973	-3.23988
-0.347		-1.87221	1.07156	-3.27575
-0.3465		-1.86453	1.10206	-3.31053
-0.346		-1.85715	1.13116	-3.34424
-0.3455		-1.85012	1.15874	-3.37688
-0.345		-1.84347	1.18473	-3.40848
-0.3445		-1.83724	1.20903	-3.43905
-0.344		-1.83149	1.23154	-3.46863
-0.3435		-1.82624	1.25219	-3.49726
-0.343		-1.82153	1.27089	-3.52497
-0.3425		-1.8174	1.28758	-3.55182
-0.342		-1.81389	1.30217	-3.57786
-0.3415		-1.81102	1.31461	-3.60315
-0.341		-1.80882	1.32484	-3.62774
-0.3405		-1.80732	1.3328	-3.6517
-0.34		-1.80654	1.33846	-3.6751
-0.3395		-1.80649	1.34178	-3.69802
-0.339		-1.80719	1.34273	-3.72051
-0.3385		-1.80865	1.3413	-3.74267
-0.338		-1.81089	1.33749	-3.76455
-0.3375		-1.81389	1.33128	-3.78624
-0.337		-1.81767	1.3227	-3.80781
-0.3365		-1.82222	1.31177	-3.82933
-0.336		-1.82753	1.29852	-3.85088
-0.3355		-1.83359	1.28299	-3.87253
-0.335		-1.84038	1.26524	-3.89435
-0.3345		-1.84788	1.24534	-3.91639
-0.334		-1.85607	1.22336	-3.93873
-0.3335		-1.86493	1.19938	-3.96141
-0.333		-1.87441	1.1735	-3.98448
-0.3325		-1.8845	1.14583	-4.00801
-0.332		-1.89514	1.11648	-4.03201
-0.3315		-1.9063	1.08557	-4.05654
-0.331		-1.91794	1.05324	-4.08161
-0.3305		-1.93	1.01963	-4.10725
-0.33		-1.94245	0.984887	-4.13348
-0.3295		-1.95522	0.949166	-4.16029
-0.329		-1.96827	0.91263	-4.1877
-0.3285		-1.98153	0.875444	-4.21568
-0.328		-1.99496	0.83778	-4.24423
-0.3275		-2.00848	0.799814	-4.27332
-0.327		-2.02205	0.761725	-4.30292
-0.3265		-2.0356	0.723693	-4.333
-0.326		-2.04907	0.685899	-4.36349
-0.3255		-2.06239	0.648527	-4.39437
-0.325		-2.07551	0.611758	-4.42555
-0.3245		-2.08836	0.575771	-4.45698
-0.324		-2.10088	0.540746	-4.48858
-0.3235		-2.11301	0.506854	-4.52028
-0.323		-2.12468	0.474268	-4.55199
-0.3225		-2.13584	0.443151	-4.58363
-0.322		-2.14643	0.413662	-4.61509
-0.3215		-2.15639	0.385951	-4.64628
-0.321		-2.16567	0.360164	-4.67711
-0.3205		-2.1742	0.336435	-4.70748
-0.32		-2.18195	0.31489	-4.73727
-0.3195		-2.18885	0.295644	-4.76638
-0.319		-2.19487	0.278804	-4.79472
-0.3185		-2.19995	0.264462	-4.82217
-0.318		-2.20405	0.252701	-4.84864
-0.3175		-2.20714	0.243592	-4.87402
-0.317		-2.20917	0.237191	-4.89821
-0.3165		-2.21012	0.233544	-4.92113
-0.316		-2.20994	0.232683	-4.94268
-0.3155		-2.20861	0.234625	-4.96278
-0.315		-2.20611	0.239376	-4.98135
-0.3145		-2.20241	0.246928	-4.99832
-0.314		-2.19749	0.25726	-5.01362
-0.3135		-2.19134	0.270338	-5.0272
-0.313		-2.18394	0.286114	-5.03901
-0.3125		-2.17528	0.304529	-5.049
-0.312		-2.16536	0.325512	-5.05715
-0.3115		-2.15416	0.348979	-5.06344
-0.311		-2.1417	0.374835	-5.06784
-0.3105		-2.12797	0.402977	-5.07038
-0.31		-2.11297	0.433288	-5.07104
-0.3095		-2.09672	0.465645	-5.06987
-0.309		-2.07922	0.499917	-5.06687
-0.3085		-2.06049	0.535961	-5.06211
-0.308		-2.04054	0.573633	-5.05563
-0.3075		-2.0194	0.612778	-5.04749
-0.307		-1.99708	0.65324	-5.03778
-0.3065		-1.97361	0.694856	-5.02657
-0.306		-1.94901	0.737461	-5.01396
-0.3055		-1.92332	0.780889	-5.00006
-0.305		-1.89655	0.82497	-4.98498
-0.3045		-1.86876	0.869537	-4.96884
-0.304		-1.83997	0.914421	-4.95178
-0.3035		-1.81022	0.959456	-4.93393
-0.303		-1.77954	1.00448	-4.91544
-0.3025		-1.74799	1.04933	-4.89645
-0.302		-1.71559	1.09385	-4.87714
-0.3015		-1.68241	1.13788	-4.85765
-0.301		-1.64847	1.1813	-4.83815
-0.3005		-1.61384	1.22395	-4.81882
-0.3		-1.57855	1.26571	-4.79981
-0.2995		-1.54267	1.30644	-4.78131
-0.299		-1.50623	1.34605	-4.76348
-0.2985		-1.4693	1.38442	-4.74649
-0.298		-1.43193	1.42145	-4.7305
-0.2975		-1.39417	1.45706	-4.7157
-0.297		-1.35608	1.49118	-4.70222
-0.2965		-1.31771	1.52373	-4.69024
-0.296		-1.27912	1.55467	-4.6799
-0.2955		-1.24038	1.58394	-4.67134
-0.295		-1.20153	1.61151	-4.66471
-0.2945		-1.16264	1.63736	-4.66013
-0.294		-1.12377	1.66147	-4.65772
-0.2935		-1.08497	1.68385	-4.65758
-0.293		-1.04632	1.70448	-4.65983
-0.2925		-1.00785	1.72341	-4.66454
-0.292		-0.969646	1.74063	-4.6718
-0.2915		-0.931755	1.7562	-4.68166
-0.291		-0.894239	1.77015	-4.69418
-0.2905		-0.857157	1.78253	-4.7094
-0.29		-0.820567	1.79339	-4.72735
-0.2895		-0.784527	1.8028	-4.74803
-0.289		-0.749095	1.81083	-4.77144
-0.2885		-0.714326	1.81755	-4.79757
-0.288		-0.680276	1.82304	-4.8264
-0.2875		-0.646999	1.82737	-4.85787
-0.287		-0.614547	1.83064	-4.89193
-0.2865		-0.582972	1.83292	-4.92852
-0.286		-0.552325	1.8343	-4.96756
-0.2855		-0.522652	1.83488	-5.00893
-0.285		-0.494001	1.83473	-5.05256
-0.2845		-0.466417	1.83394	-5.0983
-0.284		-0.439942	1.8326	-5.14605
-0.2835		-0.414615	1.83079	-5.19565
-0.283		-0.390476	1.82858	-5.24696
-0.2825		-0.36756	1.82606	-5.29982
-0.282		-0.3459	1.82329	-5.35406
-0.2815		-0.325526	1.82035	-5.40952
-0.281		-0.306467	1.81728	-5.46602
-0.2805		-0.288747	1.81415	-5.52336
-0.28		-0.272388	1.81101	-5.58137
-0.2795		-0.257409	1.8079	-5.63984
-0.279		-0.243826	1.80486	-5.69859
-0.2785		-0.231651	1.80192	-5.75742
-0.278		-0.220893	1.7991	-5.81612
-0.2775		-0.211559	1.79643	-5.8745
-0.277		-0.203652	1.7939	-5.93237
-0.2765		-0.19717	1.79154	-5.98953
-0.276		-0.19211	1.78932	-6.04579
-0.2755		-0.188464	1.78725	-6.10096
-0.275		-0.186221	1.78531	-6.15486
-0.2745		-0.185367	1.78348	-6.20732
-0.274		-0.185884	1.78173	-6.25815
-0.2735		-0.187752	1.78003	-6.30721
-0.273		-0.190945	1.77834	-6.35434
-0.2725		-0.195436	1.77663	-6.39938
-0.272		-0.201196	1.77485	-6.4422
-0.2715		-0.208189	1.77295	-6.48268
-0.271		-0.21638	1.77088	-6.52069
-0.2705		-0.225729	1.7686	-6.55613
-0.27		-0.236195	1.76604	-6.5889
-0.2695		-0.247731	1.76315	-6.61892
-0.269		-0.260292	1.75989	-6.64611
-0.2685		-0.273827	1.75619	-6.67041
-0.268		-0.288286	1.75199	-6.69178
-0.2675		-0.303615	1.74726	-6.71016
-0.267		-0.319758	1.74194	-6.72554
-0.2665		-0.336661	1.73599	-6.7379
-0.266		-0.354263	1.72935	-6.74724
-0.2655		-0.372507	1.72199	-6.75355
-0.265		-0.391332	1.71389	-6.75687
-0.2645		-0.410677	1.70499	-6.75721
-0.264		-0.430483	1.69528	-6.75462
-0.2635		-0.450686	1.68475	-6.74914
-0.263		-0.471226	1.67336	-6.74083
-0.2625		-0.492041	1.66112	-6.72976
-0.262		-0.513071	1.64803	-6.716
-0.2615		-0.534256	1.63407	-6.69963
-0.261		-0.555536	1.61928	-6.68074
-0.2605		-0.576852	1.60366	-6.65943
-0.26		-0.598149	1.58723	-6.6358
-0.2595		-0.61937	1.57003	-6.60994
-0.259		-0.640462	1.55209	-6.58198
-0.2585		-0.661372	1.53344	-6.55203
-0.258		-0.682052	1.51415	-6.52019
-0.2575		-0.702452	1.49425	-6.4866
-0.257		-0.722529	1.47382	-6.45137
-0.2565		-0.742239	1.4529	-6.41462
-0.256		-0.761541	1.43157	-6.37647
-0.2555		-0.7804	1.40989	-6.33706
-0.255		-0.798779	1.38795	-6.29648
-0.2545		-0.816648	1.36581	-6.25488
-0.254		-0.833979	1.34356	-6.21235
-0.2535		-0.850746	1.32127	-6.16903
-0.253		-0.866927	1.29903	-6.12502
-0.2525		-0.882503	1.27691	-6.08042
-0.252		-0.897459	1.25501	-6.03535
-0.2515		-0.911782	1.2334	-5.9899
-0.251		-0.925463	1.21216	-5.94417
-0.2505		-0.938497	1.19137	-5.89826
-0.25		-0.95088	1.1711	-5.85225
-0.2495		-0.962613	1.15142	-5.80622
-0.249		-0.973699	1.13241	-5.76024
-0.2485		-0.984146	1.11413	-5.7144
-0.248		-0.993961	1.09663	-5.66875
-0.2475		-1.00316	1.07996	-5.62336
-0.247		-1.01175	1.06419	-5.57829
-0.2465		-1.01975	1.04934	-5.53357
-0.246		-1.02719	1.03546	-5.48926
-0.2455		-1.03408	1.02257	-5.4454
-0.245		-1.04045	1.01069	-5.40203
-0.2445		-1.04632	0.999839	-5.35917
-0.244		-1.05172	0.990022	-5.31685
-0.2435		-1.05668	0.98124	-5.27509
-0.243		-1.06123	0.973483	-5.23391
-0.2425		-1.06539	0.966736	-5.19332
-0.242		-1.06921	0.960977	-5.15335
-0.2415		-1.07271	0.956174	-5.11398
-0.241		-1.07592	0.952292	-5.07523
-0.2405		-1.07888	0.949284	-5.03711
-0.24		-1.08162	0.947101	-4.9996
-0.2395		-1.08417	0.945686	-4.96272
-0.239		-1.08657	0.944975	-4.92645
-0.2385		-1.08884	0.944901	-4.8908
-0.238		-1.09102	0.94539	-4.85575
-0.2375		-1.09313	0.946364	-4.82131
-0.237		-1.0952	0.947742	-4.78746
-0.2365		-1.09726	0.949439	-4.75421
-0.236		-1.09933	0.951367	-4.72153
-0.2355		-1.10144	0.953437	-4.68944
-0.235		-1.1036	0.955556	-4.65791
-0.2345		-1.10584	0.957633	-4.62696
-0.234		-1.10816	0.959575	-4.59657
-0.2335		-1.1106	0.961291	-4.56674
-0.233		-1.11314	0.962688	-4.53747
-0.2325		-1.11581	0.963679	-4.50875
-0.232		-1.11861	0.964176	-4.4806
-0.2315		-1.12154	0.964094	-4.453
-0.231		-1.1246	0.963355	-4.42596
-0.2305		-1.1278	0.961881	-4.3995
-0.23		-1.13111	0.959601	-4.3736
-0.2295		-1.13455	0.956448	-4.34828
-0.229		-1.13809	0.952362	-4.32354
-0.2285		-1.14171	0.947287	-4.2994
-0.228		-1.14541	0.941175	-4.27585
-0.2275		-1.14917	0.933985	-4.25292
-0.227		-1.15295	0.925681	-4.23061
-0.2265		-1.15675	0.916237	-4.20892
-0.226		-1.16052	0.905633	-4.18788
-0.2255		-1.16423	0.893855	-4.16749
-0.225		-1.16787	0.8809	-4.14777
-0.2245		-1.17139	0.86677	-4.12871
-0.224		-1.17476	0.851476	-4.11034
-0.2235		-1.17793	0.835037	-4.09266
-0.223		-1.18088	0.817479	-4.07568
-0.2225		-1.18356	0.798833	-4.05941
-0.222		-1.18592	0.779141	-4.04385
-0.2215		-1.18793	0.758449	-4.02901
-0.221		-1.18955	0.736811	-4.0149
-0.2205		-1.19073	0.714286	-4.00151
-0.22		-1.19143	0.690939	-3.98885
-0.2195		-1.1916	0.666839	-3.97692
-0.219		-1.1912	0.642063	-3.96572
-0.2185		-1.19019	0.616689	-3.95523
-0.218		-1.18853	0.590801	-3.94546
-0.2175		-1.18618	0.564484	-3.9364
-0.217		-1.18309	0.537827	-3.92804
-0.2165		-1.17924	0.510921	-3.92036
-0.216		-1.17459	0.483857	-3.91336
-0.2155		-1.1691	0.456729	-3.90702
-0.215		-1.16274	0.42963	-3.90132
-0.2145		-1.15548	0.402652	-3.89626
-0.214		-1.1473	0.375887	-3.8918
-0.2135		-1.13818	0.349426	-3.88793
-0.213		-1.12809	0.323356	-3.88463
-0.2125		-1.11703	0.297763	-3.88187
-0.212		-1.10497	0.272729	-3.87963
-0.2115		-1.09191	0.248334	-3.8779
-0.211		-1.07784	0.224651	-3.87664
-0.2105		-1.06277	0.201751	-3.87583
-0.21		-1.04669	0.179699	-3.87545
-0.2095		-1.02961	0.158555	-3.87547
-0.209		-1.01155	0.138374	-3.87586
-0.2085		-0.99251	0.119205	-3.87662
-0.208		-0.97252	0.10109	-3.8777
-0.2075		-0.951601	0.0840657	-3.8791
-0.207		-0.92978	0.0681624	-3.88078
-0.2065		-0.907089	0.0534041	-3.88274
-0.206		-0.883564	0.039808	-3.88494
-0.2055		-0.859245	0.0273852	-3.88738
-0.205		-0.834176	0.0161403	-3.89003
-0.2045		-0.808404	0.00607152	-3.89289
-0.204		-0.78198	-0.00282895	-3.89594
-0.2035		-0.754959	-0.0105749	-3.89917
-0.203		-0.727398	-0.017186	-3.90256
-0.2025		-0.699359	-0.0226873	-3.90613
-0.202		-0.670905	-0.0271091	-3.90985
-0.2015		-0.642103	-0.0304867	-3.91372
-0.201		-0.61302	-0.0328597	-3.91775
-0.2005		-0.583727	-0.0342724	-3.92192
-0.2		-0.554298	-0.0347724	-3.92625
-0.1995		-0.524806	-0.0344109	-3.93074
-0.199		-0.495325	-0.0332421	-3.93538
-0.1985		-0.465933	-0.0313228	-3.94019
-0.198		-0.436705	-0.0287118	-3.94517
-0.1975		-0.407719	-0.0254695	-3.95032
-0.197		-0.379051	-0.0216575	-3.95566
-0.1965		-0.350778	-0.0173383	-3.96119
-0.196		-0.322975	-0.0125747	-3.96691
-0.1955		-0.295717	-0.00742912	-3.97285
-0.195		-0.269076	-0.00196375	-3.97899
-0.1945		-0.243125	0.00376032	-3.98536
-0.194		-0.217931	0.00968329	-3.99194
-0.1935		-0.193563	0.0157471	-3.99876
-0.193		-0.170085	0.0218955	-4.00581
-0.1925		-0.147557	0.028075	-4.01309
-0.192		-0.126038	0.0342343	-4.02061
-0.1915		-0.105583	0.0403253	-4.02835
-0.191		-0.0862413	0.0463029	-4.03632
-0.1905		-0.0680606	0.0521251	-4.0445
-0.19		-0.0510833	0.0577538	-4.05289
-0.1895		-0.0353475	0.063154	-4.06146
-0.189		-0.0208868	0.0682949	-4.07021
-0.1885		-0.00772996	0.0731489	-4.07911
-0.188		0.00409902	0.0776926	-4.08814
-0.1875		0.0145812	0.081906	-4.09727
-0.187		0.0237026	0.0857731	-4.10647
-0.1865		0.0314544	0.0892814	-4.1157
-0.186		0.0378331	0.0924218	-4.12492
-0.1855		0.04284	0.0951887	-4.1341
-0.185		0.046482	0.0975799	-4.14318
-0.1845		0.0487707	0.0995958	-4.15211
-0.184		0.0497231	0.10124	-4.16085
-0.1835		0.0493608	0.102519	-4.16932
-0.183		0.0477105	0.10344	-4.17748
-0.1825		0.0448035	0.104014	-4.18526
-0.182		0.0406758	0.104254	-4.19259
-0.1815		0.0353675	0.104173	-4.19941
-0.181		0.028923	0.103786	-4.20564
-0.1805		0.0213906	0.103109	-4.21122
-0.18		0.0128224	0.102158	-4.21606
-0.1795		0.00327383	0.100949	-4.22009
-0.179		-0.00719661	0.0995004	-4.22323
-0.1785		-0.0185274	0.0978269	-4.22542
-0.178		-0.0306546	0.0959446	-4.22657
-0.1775		-0.0435119	0.093868	-4.2266
-0.177		-0.0570312	0.0916108	-4.22544
-0.1765		-0.0711428	0.0891849	-4.22303
-0.176		-0.0857756	0.0866008	-4.21927
-0.1755		-0.100858	0.0838669	-4.21411
-0.175		-0.116317	0.0809896	-4.20748
-0.1745		-0.13208	0.0779732	-4.19932
-0.174		-0.148076	0.0748193	-4.18956
-0.1735		-0.164231	0.0715272	-4.17815
-0.173		-0.180474	0.0680935	-4.16504
-0.1725		-0.196736	0.0645121	-4.15019
-0.172		-0.212948	0.0607741	-4.13354
-0.1715		-0.229044	0.0568681	-4.11508
-0.171		-0.244957	0.0527798	-4.09476
-0.1705		-0.260626	0.0484919	-4.07258
-0.17		-0.275991	0.043985	-4.0485
-0.1695		-0.290996	0.0392368	-4.02254
-0.169		-0.305585	0.0342225	-3.99467
-0.1685		-0.319709	0.0289153	-3.96493
-0.168		-0.33332	0.023286	-3.9333
-0.1675		-0.346376	0.0173034	-3.89983
-0.167		-0.358836	0.0109348	-3.86454
-0.1665		-0.370665	0.00414558	-3.82747
-0.166		-0.381831	-0.00309993	-3.78866
-0.1655		-0.392307	-0.0108386	-3.74817
-0.165		-0.402068	-0.0191082	-3.70606
-0.1645		-0.411097	-0.0279469	-3.66241
-0.164		-0.419378	-0.0373934	-3.61728
-0.1635		-0.426901	-0.0474862	-3.57077
-0.163		-0.433658	-0.0582637	-3.52296
-0.1625		-0.439647	-0.0697637	-3.47396
-0.162		-0.444869	-0.0820233	-3.42386
-0.1615		-0.44933	-0.0950784	-3.37279
-0.161		-0.453038	-0.108964	-3.32085
-0.1605		-0.456007	-0.123712	-3.26817
-0.16		-0.458252	-0.139355	-3.21487
-0.1595		-0.459793	-0.155921	-3.16109
-0.159		-0.460651	-0.173438	-3.10695
-0.1585		-0.460851	-0.19193	-3.0526
-0.158		-0.460423	-0.211418	-2.99817
-0.1575		-0.459394	-0.231921	-2.94381
-0.157		-0.457798	-0.253456	-2.88966
-0.1565		-0.455669	-0.276035	-2.83586
-0.156		-0.453041	-0.299666	-2.78256
-0.1555		-0.449952	-0.324358	-2.7299
-0.155		-0.446439	-0.350111	-2.67802
-0.1545		-0.44254	-0.376926	-2.62706
-0.154		-0.438296	-0.404798	-2.57716
-0.1535		-0.433744	-0.43372	-2.52845
-0.153		-0.428924	-0.46368	-2.48106
-0.1525		-0.423875	-0.494665	-2.43512
-0.152		-0.418634	-0.526655	-2.39076
-0.1515		-0.413239	-0.55963	-2.34808
-0.151		-0.407726	-0.593566	-2.3072
-0.1505		-0.40213	-0.628435	-2.26822
-0.15		-0.396483	-0.664206	-2.23124
-0.1495		-0.390818	-0.700847	-2.19634
-0.149		-0.385163	-0.738321	-2.16362
-0.1485		-0.379546	-0.77659	-2.13314
-0.148		-0.373993	-0.815613	-2.10496
-0.1475		-0.368526	-0.855347	-2.07916
-0.147		-0.363165	-0.895748	-2.05576
-0.1465		-0.357927	-0.936768	-2.03482
-0.146		-0.352829	-0.978361	-2.01636
-0.1455		-0.347881	-1.02047	-2.00041
-0.145		-0.343093	-1.06306	-1.98696
-0.1445		-0.338472	-1.10607	-1.97603
-0.144		-0.334022	-1.14944	-1.9676
-0.1435		-0.329742	-1.19313	-1.96166
-0.143		-0.325631	-1.23707	-1.95817
-0.1425		-0.321685	-1.28123	-1.95711
-0.142		-0.317896	-1.32554	-1.95843
-0.1415		-0.314253	-1.36994	-1.96207
-0.141		-0.310746	-1.4144	-1.96797
-0.1405		-0.307359	-1.45885	-1.97606
-0.14		-0.304075	-1.50323	-1.98626
-0.1395		-0.300874	-1.54751	-1.99848
-0.139		-0.297737	-1.59163	-2.01264
-0.1385		-0.29464	-1.63553	-2.02862
-0.138		-0.29156	-1.67918	-2.04632
-0.1375		-0.28847	-1.72252	-2.06564
-0.137		-0.285343	-1.7655	-2.08644
-0.1365		-0.282153	-1.80807	-2.10861
-0.136		-0.27887	-1.8502	-2.13203
-0.1355		-0.275465	-1.89185	-2.15656
-0.135		-0.271908	-1.93296	-2.18206
-0.1345		-0.268171	-1.97349	-2.2084
-0.134		-0.264223	-2.01341	-2.23544
-0.1335		-0.260035	-2.05268	-2.26304
-0.133		-0.255579	-2.09126	-2.29105
-0.1325		-0.250825	-2.12912	-2.31934
-0.132		-0.245747	-2.16621	-2.34777
-0.1315		-0.240318	-2.20251	-2.37618
-0.131		-0.234514	-2.23798	-2.40445
-0.1305		-0.228309	-2.27259	-2.43242
-0.13		-0.221683	-2.30631	-2.45998
-0.1295		-0.214615	-2.33911	-2.48697
-0.129		-0.207086	-2.37096	-2.51328
-0.1285		-0.199079	-2.40184	-2.53876
-0.128		-0.190579	-2.43171	-2.56331
-0.1275		-0.181574	-2.46056	-2.5868
-0.127		-0.172054	-2.48835	-2.60912
-0.1265		-0.16201	-2.51507	-2.63016
-0.126		-0.151437	-2.54068	-2.64981
-0.1255		-0.140332	-2.56518	-2.66799
-0.125		-0.128692	-2.58854	-2.68459
-0.1245		-0.116521	-2.61073	-2.69953
-0.124		-0.103822	-2.63175	-2.71273
-0.1235		-0.0906007	-2.65157	-2.72413
-0.123		-0.0768662	-2.67018	-2.73366
-0.1225		-0.0626295	-2.68757	-2.74126
-0.122		-0.0479038	-2.70371	-2.74688
-0.1215		-0.0327044	-2.71861	-2.75047
-0.121		-0.017049	-2.73224	-2.75201
-0.1205		-0.000957032	-2.74461	-2.75147
-0.12		0.01555	-2.7557	-2.74881
-0.1195		0.0324488	-2.76551	-2.74404
-0.119		0.0497145	-2.77404	-2.73714
-0.1185		0.0673205	-2.78129	-2.72811
-0.118		0.085239	-2.78726	-2.71697
-0.1175		0.103441	-2.79195	-2.70372
-0.117		0.121895	-2.79537	-2.68839
-0.1165		0.140572	-2.79752	-2.67101
-0.116		0.159438	-2.79843	-2.65161
-0.1155		0.17846	-2.79809	-2.63024
-0.115		0.197607	-2.79654	-2.60694
-0.1145		0.216843	-2.79379	-2.58176
-0.114		0.236135	-2.78985	-2.55476
-0.1135		0.255449	-2.78476	-2.52601
-0.113		0.274753	-2.77854	-2.49557
-0.1125		0.294011	-2.77123	-2.46351
-0.112		0.313192	-2.76286	-2.42992
-0.1115		0.332263	-2.75345	-2.39488
-0.111		0.351192	-2.74306	-2.35846
-0.1105		0.369949	-2.73172	-2.32077
-0.11		0.388504	-2.71948	-2.28188
-0.1095		0.406829	-2.70638	-2.24189
-0.109		0.424896	-2.69248	-2.20089
-0.1085		0.44268	-2.67782	-2.15899
-0.108		0.460155	-2.66245	-2.11629
-0.1075		0.4773	-2.64644	-2.07287
-0.107		0.494093	-2.62983	-2.02885
-0.1065		0.510514	-2.6127	-1.98432
-0.106		0.526547	-2.59508	-1.93938
-0.1055		0.542175	-2.57706	-1.89413
-0.105		0.557385	-2.55868	-1.84867
-0.1045		0.572165	-2.54001	-1.80311
-0.104		0.586505	-2.5211	-1.75752
-0.1035		0.600398	-2.50203	-1.71202
-0.103		0.613838	-2.48285	-1.66669
-0.1025		0.626821	-2.46362	-1.62162
-0.102		0.639346	-2.4444	-1.57689
-0.1015		0.651414	-2.42524	-1.5326
-0.101		0.663027	-2.40621	-1.48882
-0.1005		0.674189	-2.38735	-1.44563
-0.1		0.684908	-2.36872	-1.40309
-0.0995		0.695193	-2.35036	-1.36128
-0.099		0.705052	-2.33232	-1.32027
-0.0985		0.7145	-2.31465	-1.2801
-0.098		0.723549	-2.29737	-1.24084
-0.0975		0.732215	-2.28053	-1.20253
-0.097		0.740517	-2.26416	-1.16522
-0.0965		0.748471	-2.24827	-1.12894
-0.096		0.7561	-2.2329	-1.09374
-0.0955		0.763424	-2.21806	-1.05963
-0.095		0.770466	-2.20376	-1.02664
-0.0945		0.77725	-2.19001	-0.994792
-0.094		0.7838	-2.17682	-0.964092
-0.0935		0.790143	-2.16417	-0.934547
-0.093		0.796306	-2.15207	-0.906159
-0.0925		0.802314	-2.1405	-0.878924
-0.092		0.808197	-2.12944	-0.85283
-0.0915		0.813981	-2.11888	-0.827864
-0.091		0.819696	-2.10877	-0.804007
-0.0905		0.82537	-2.0991	-0.781233
-0.09		0.83103	-2.08983	-0.759514
-0.0895		0.836707	-2.08091	-0.738816
-0.089		0.842427	-2.07229	-0.719104
-0.0885		0.848218	-2.06394	-0.700335
-0.088		0.854108	-2.0558	-0.682465
-0.0875		0.860123	-2.04781	-0.665448
-0.087		0.866288	-2.03992	-0.649232
-0.0865		0.872629	-2.03206	-0.633765
-0.086		0.87917	-2.02417	-0.618993
-0.0855		0.885933	-2.01618	-0.604859
-0.085		0.89294	-2.00804	-0.591306
-0.0845		0.900211	-1.99966	-0.578275
-0.084		0.907765	-1.99099	-0.565707
-0.0835		0.915619	-1.98195	-0.553545
-0.083		0.923788	-1.97249	-0.541728
-0.0825		0.932287	-1.96252	-0.530201
-0.082		0.941128	-1.95199	-0.518907
-0.0815		0.950321	-1.94082	-0.507791
-0.081		0.959874	-1.92897	-0.496803
-0.0805		0.969794	-1.91636	-0.485891
-0.08		0.980085	-1.90295	-0.47501
-0.0795		0.99075	-1.88867	-0.464117
-0.079		1.00179	-1.87348	-0.453173
-0.0785		1.0132	-1.85734	-0.442143
-0.078		1.02498	-1.84019	-0.430995
-0.0775		1.03712	-1.82201	-0.419706
-0.077		1.04962	-1.80276	-0.408253
-0.0765		1.06247	-1.78241	-0.396622
-0.076		1.07564	-1.76094	-0.384804
-0.0755		1.08914	-1.73833	-0.372795
-0.075		1.10293	-1.71458	-0.360597
-0.0745		1.11702	-1.68967	-0.348218
-0.074		1.13136	-1.66361	-0.335674
-0.0735		1.14596	-1.6364	-0.322985
-0.073		1.16077	-1.60805	-0.310179
-0.0725		1.17578	-1.57858	-0.297289
-0.072		1.19096	-1.54801	-0.284354
-0.0715		1.20629	-1.51637	-0.271421
-0.071		1.22173	-1.48369	-0.258541
-0.0705		1.23725	-1.45001	-0.245772
-0.07		1.25284	-1.41536	-0.233176
-0.0695		1.26844	-1.3798	-0.220822
-0.069		1.28404	-1.34338	-0.208782
-0.0685		1.2996	-1.30614	-0.197134
-0.068		1.31509	-1.26814	-0.185959
-0.0675		1.33047	-1.22945	-0.175342
-0.067		1.34571	-1.19013	-0.165372
-0.0665		1.36079	-1.15024	-0.156139
-0.066		1.37566	-1.10984	-0.147736
-0.0655		1.39029	-1.06901	-0.140259
-0.065		1.40466	-1.02781	-0.133802
-0.0645		1.41873	-0.986306	-0.128461
-0.064		1.43247	-0.944571	-0.124331
-0.0635		1.44585	-0.90267	-0.121507
-0.063		1.45886	-0.860667	-0.120082
-0.0625		1.47145	-0.818627	-0.120147
-0.062		1.48361	-0.776612	-0.121788
-0.0615		1.49531	-0.734682	-0.12509
-0.061		1.50653	-0.692892	-0.130132
-0.0605		1.51726	-0.651296	-0.13699
-0.06		1.52746	-0.609943	-0.145731
-0.0595		1.53714	-0.568878	-0.156418
-0.059		1.54627	-0.528144	-0.169109
-0.0585		1.55485	-0.487776	-0.18385
-0.058		1.56286	-0.447806	-0.200683
-0.0575		1.5703	-0.408261	-0.21964
-0.057		1.57716	-0.369163	-0.240744
-0.0565		1.58344	-0.330528	-0.264009
-0.056		1.58914	-0.292367	-0.289439
-0.0555		1.59427	-0.254686	-0.317028
-0.055		1.59882	-0.217486	-0.346761
-0.0545		1.6028	-0.180761	-0.378611
-0.054		1.60623	-0.1445	-0.41254
-0.0535		1.60911	-0.10869	-0.4485
-0.053		1.61145	-0.0733095	-0.486433
-0.0525		1.61328	-0.0383336	-0.526269
-0.052		1.6146	-0.00373313	-0.567928
-0.0515		1.61543	0.0305254	-0.611319
-0.051		1.61581	0.0644793	-0.656342
-0.0505		1.61573	0.0981695	-0.702884
-0.05		1.61524	0.13164	-0.750827
-0.0495		1.61435	0.164937	-0.800039
-0.049		1.61308	0.198109	-0.850384
-0.0485		1.61147	0.231208	-0.901714
-0.048		1.60954	0.264284	-0.953875
-0.0475		1.60731	0.297391	-1.00671
-0.047		1.60482	0.330582	-1.06005
-0.0465		1.60209	0.36391	-1.11371
-0.046		1.59915	0.397426	-1.16754
-0.0455		1.59602	0.431181	-1.22134
-0.045		1.59274	0.465225	-1.27493
-0.0445		1.58932	0.499604	-1.32813
-0.044		1.58581	0.534362	-1.38076
-0.0435		1.58221	0.56954	-1.43262
-0.043		1.57856	0.605176	-1.48353
-0.0425		1.57488	0.641301	-1.53332
-0.042		1.5712	0.677945	-1.5818
-0.0415		1.56753	0.71513	-1.6288
-0.041		1.56389	0.752874	-1.67414
-0.0405		1.5603	0.791191	-1.71768
-0.04		1.55678	0.830085	-1.75925
-0.0395		1.55335	0.869558	-1.7987
-0.039		1.55001	0.909603	-1.8359
-0.0385		1.54679	0.950207	-1.87073
-0.038		1.54369	0.99135	-1.90305
-0.0375		1.54071	1.03301	-1.93277
-0.037		1.53787	1.07514	-1.9598
-0.0365		1.53518	1.11772	-1.98405
-0.036		1.53263	1.16068	-2.00546
-0.0355		1.53023	1.20399	-2.02398
-0.035		1.52798	1.24757	-2.03957
-0.0345		1.52588	1.29137	-2.05221
-0.034		1.52392	1.3353	-2.0619
-0.0335		1.52211	1.37929	-2.06864
-0.033		1.52043	1.42326	-2.07246
-0.0325		1.51889	1.46711	-2.0734
-0.032		1.51748	1.51075	-2.07152
-0.0315		1.51619	1.55409	-2.06689
-0.031		1.51501	1.59701	-2.05961
-0.0305		1.51394	1.63942	-2.04976
-0.03		1.51296	1.6812	-2.03749
-0.0295		1.51207	1.72225	-2.0229
-0.029		1.51127	1.76244	-2.00616
-0.0285		1.51053	1.80167	-1.98743
-0.028		1.50986	1.83981	-1.96687
-0.0275		1.50924	1.87676	-1.94466
-0.027		1.50868	1.9124	-1.92102
-0.0265		1.50816	1.94662	-1.89612
-0.026		1.50768	1.97929	-1.8702
-0.0255		1.50723	2.01032	-1.84347
-0.025		1.50681	2.0396	-1.81615
-0.0245		1.50643	2.06702	-1.78848
-0.024		1.50608	2.09249	-1.7607
-0.0235		1.50576	2.11591	-1.73303
-0.023		1.50547	2.13719	-1.70572
-0.0225		1.50522	2.15625	-1.67901
-0.022		1.50502	2.17301	-1.65313
-0.0215		1.50487	2.18741	-1.62833
-0.021		1.50478	2.19937	-1.60482
-0.0205		1.50477	2.20884	-1.58284
-0.02		1.50484	2.21578	-1.56261
-0.0195		1.50501	2.22013	-1.54433
-0.019		1.5053	2.22188	-1.52821
-0.0185		1.50572	2.221	-1.51443
-0.018		1.50629	2.21747	-1.50317
-0.0175		1.50702	2.21128	-1.49461
-0.017		1.50795	2.20244	-1.4889
-0.0165		1.50909	2.19096	-1.48616
-0.016		1.51047	2.17686	-1.48653
-0.0155		1.5121	2.16017	-1.4901
-0.015		1.51401	2.14093	-1.49698
-0.0145		1.51622	2.11917	-1.50722
-0.014		1.51876	2.09497	-1.52088
-0.0135		1.52164	2.06837	-1.53799
-0.013		1.5249	2.03945	-1.55857
-0.0125		1.52855	2.00829	-1.58261
-0.012		1.53262	1.97497	-1.61008
-0.0115		1.53712	1.93959	-1.64095
-0.011		1.54207	1.90223	-1.67515
-0.0105		1.54749	1.86301	-1.71259
-0.01		1.55339	1.82204	-1.75318
-0.0095		1.55979	1.77942	-1.79679
-0.009		1.5667	1.73529	-1.84328
-0.0085		1.57412	1.68975	-1.89251
-0.008		1.58206	1.64294	-1.9443
-0.0075		1.59053	1.59499	-1.99845
-0.007		1.59951	1.54602	-2.05478
-0.0065		1.60902	1.49617	-2.11306
-0.006		1.61903	1.44557	-2.17307
-0.0055		1.62955	1.39437	-2.23456
-0.005		1.64055	1.34268	-2.29729
-0.0045		1.65203	1.29065	-2.361
-0.004		1.66395	1.2384	-2.42541
-0.0035		1.67629	1.18608	-2.49027
-0.003		1.68903	1.13381	-2.55529
-0.0025		1.70213	1.08171	-2.62019
-0.002		1.71555	1.02991	-2.68469
-0.0015		1.72927	0.97853	-2.74852
-0.001		1.74323	0.927684	-2.81138
-0.0005		1.75738	0.877484	-2.873
0		1.77169	0.828036	-2.93311
0.0005		1.7861	0.779444	-2.99144
0.001		1.80054	0.731803	-3.04774
0.0015		1.81498	0.685204	-3.10174
0.002		1.82934	0.639731	-3.15322
0.0025		1.84356	0.595465	-3.20194
0.003		1.85759	0.552477	-3.24769
0.0035		1.87135	0.510833	-3.29026
0.004		1.88479	0.470594	-3.32946
0.0045		1.89782	0.431813	-3.36513
0.005		1.9104	0.394535	-3.39711
0.0055		1.92244	0.358802	-3.42526
0.006		1.93389	0.324646	-3.44947
0.0065		1.94468	0.292095	-3.46964
0.007		1.95473	0.261169	-3.48569
0.0075		1.964	0.231883	-3.49755
0.008		1.97241	0.204244	-3.5052
0.0085		1.97991	0.178256	-3.50861
0.009		1.98643	0.153914	-3.50779
0.0095		1.99194	0.13121	-3.50275
0.01		1.99636	0.11013	-3.49356
0.0105		1.99966	0.0906538	-3.48025
0.011		2.0018	0.0727586	-3.46294
0.0115		2.00273	0.056416	-3.4417
0.012		2.00242	0.0415938	-3.41668
0.0125		2.00083	0.028256	-3.38801
0.013		1.99795	0.0163634	-3.35584
0.0135		1.99376	0.00587365	-3.32035
0.014		1.98824	-0.00325834	-3.28173
0.0145		1.98137	-0.0110799	-3.24018
0.015		1.97317	-0.0176402	-3.19593
0.0155		1.96363	-0.0229903	-3.14919
0.016		1.95276	-0.0271822	-3.1002
0.0165		1.94057	-0.0302691	-3.04923
0.017		1.92709	-0.0323046	-2.99651
0.0175		1.91234	-0.0333425	-2.94232
0.018		1.89636	-0.0334365	-2.88692
0.0185		1.87919	-0.03264	-2.83058
0.019		1.86086	-0.0310056	-2.77357
0.0195		1.84144	-0.0285849	-2.71618
0.02		1.82097	-0.0254283	-2.65867
0.0205		1.79951	-0.0215845	-2.60131
0.021		1.77713	-0.0171006	-2.54437
0.0215		1.7539	-0.0120217	-2.48811
0.022		1.7299	-0.0063906	-2.43278
0.0225		1.7052	-0.00024794	-2.37864
0.023		1.67989	0.00636829	-2.32592
0.0235		1.65404	0.0134227	-2.27484
0.024		1.62775	0.0208827	-2.22562
0.0245		1.60112	0.0287185	-2.17847
0.025		1.57422	0.0369033	-2.13357
0.0255		1.54715	0.0454132	-2.09109
0.026		1.52002	0.0542273	-2.0512
0.0265		1.49292	0.0633278	-2.01404
0.027		1.46593	0.0726996	-1.97974
0.0275		1.43917	0.082331	-1.94839
0.028		1.41272	0.0922127	-1.9201
0.0285		1.38667	0.102338	-1.89493
0.029		1.36113	0.112705	-1.87294
0.0295		1.33618	0.123311	-1.85417
0.03		1.3119	0.134158	-1.83863
0.0305		1.28839	0.145249	-1.82633
0.031		1.26572	0.156591	-1.81723
0.0315		1.24398	0.168192	-1.81132
0.032		1.22323	0.180061	-1.80853
0.0325		1.20354	0.192209	-1.80879
0.033		1.18498	0.204649	-1.81202
0.0335		1.1676	0.217394	-1.81812
0.034		1.15146	0.230459	-1.82696
0.0345		1.13661	0.243858	-1.83843
0.035		1.12309	0.257607	-1.85236
0.0355		1.11092	0.271722	-1.86862
0.036		1.10015	0.286218	-1.88702
0.0365		1.0908	0.30111	-1.90741
0.037		1.08287	0.316412	-1.92958
0.0375		1.07639	0.332137	-1.95336
0.038		1.07134	0.348298	-1.97854
0.0385		1.06774	0.364904	-2.00492
0.039		1.06556	0.381966	-2.03229
0.0395		1.0648	0.399489	-2.06044
0.04		1.06542	0.41748	-2.08917
0.0405		1.0674	0.435939	-2.11826
0.041		1.07071	0.454867	-2.14751
0.0415		1.0753	0.474261	-2.17671
0.042		1.08112	0.494114	-2.20565
0.0425		1.08813	0.514417	-2.23414
0.043		1.09627	0.535158	-2.262
0.0435		1.10547	0.55632	-2.28903
0.044		1.11567	0.577884	-2.31506
0.0445		1.1268	0.599825	-2.33992
0.045		1.13879	0.622116	-2.36347
0.0455		1.15156	0.644726	-2.38554
0.046		1.16502	0.667619	-2.40601
0.0465		1.17911	0.690757	-2.42477
0.047		1.19372	0.714095	-2.44168
0.0475		1.20879	0.737586	-2.45668
0.048		1.22422	0.76118	-2.46966
0.0485		1.23992	0.78482	-2.48057
0.049		1.25581	0.808448	-2.48935
0.0495		1.2718	0.832001	-2.49596
0.05		1.2878	0.855413	-2.50038
0.0505		1.30373	0.878614	-2.5026
0.051		1.31951	0.901532	-2.50263
0.0515		1.33505	0.92409	-2.50048
0.052		1.35027	0.946211	-2.49619
0.0525		1.36509	0.967812	-2.4898
0.053		1.37945	0.98881	-2.48138
0.0535		1.39327	1.00912	-2.47099
0.054		1.40648	1.02866	-2.45873
0.0545		1.41903	1.04733	-2.44469
0.055		1.43084	1.06505	-2.42897
0.0555		1.44188	1.08172	-2.4117
0.056		1.45208	1.09726	-2.39301
0.0565		1.4614	1.11158	-2.37302
0.057		1.4698	1.12458	-2.35188
0.0575		1.47725	1.13618	-2.32975
0.058		1.48371	1.14629	-2.30677
0.0585		1.48917	1.15482	-2.28312
0.059		1.4936	1.16169	-2.25894
0.0595		1.49698	1.16682	-2.23442
0.06		1.49931	1.17013	-2.20972
0.0605		1.50059	1.17155	-2.18502
0.061		1.50081	1.171	-2.16047
0.0615		1.49998	1.16842	-2.13627
0.062		1.49812	1.16374	-2.11256
0.0625		1.49523	1.15692	-2.08953
0.063		1.49134	1.14789	-2.06733
0.0635		1.48647	1.13662	-2.04611
0.064		1.48065	1.12305	-2.02605
0.0645		1.47391	1.10717	-2.00727
0.065		1.46629	1.08894	-1.98993
0.0655		1.45782	1.06834	-1.97416
0.066		1.44856	1.04536	-1.96008
0.0665		1.43854	1.02	-1.94782
0.067		1.4278	0.992258	-1.93747
0.0675		1.41641	0.962147	-1.92915
0.068		1.40441	0.929685	-1.92295
0.0685		1.39184	0.8949	-1.91894
0.069		1.37878	0.857826	-1.91721
0.0695		1.36526	0.818507	-1.9178
0.07		1.35135	0.776994	-1.92077
0.0705		1.33709	0.733347	-1.92617
0.071		1.32255	0.687634	-1.93403
0.0715		1.30777	0.63993	-1.94435
0.072		1.29281	0.590318	-1.95717
0.0725		1.27772	0.538889	-1.97247
0.073		1.26256	0.485742	-1.99025
0.0735		1.24736	0.430981	-2.0105
0.074		1.23218	0.374719	-2.03317
0.0745		1.21705	0.317074	-2.05825
0.075		1.20203	0.25817	-2.08568
0.0755		1.18715	0.198138	-2.11542
0.076		1.17245	0.137111	-2.14739
0.0765		1.15796	0.075231	-2.18155
0.077		1.14372	0.0126406	-2.21782
0.0775		1.12974	-0.0505124	-2.25611
0.078		1.11606	-0.114077	-2.29634
0.0785		1.10269	-0.1779	-2.33843
0.079		1.08965	-0.241827	-2.38229
0.0795		1.07697	-0.305701	-2.42781
0.08		1.06463	-0.369364	-2.4749
0.0805		1.05267	-0.43266	-2.52346
0.081		1.04107	-0.495432	-2.57338
0.0815		1.02984	-0.557524	-2.62456
0.082		1.01898	-0.618782	-2.67689
0.0825		1.00849	-0.679056	-2.73026
0.083		0.99834	-0.738196	-2.78458
0.0835		0.988536	-0.796059	-2.83973
0.084		0.979059	-0.852505	-2.89561
0.0845		0.969893	-0.907397	-2.95211
0.085		0.96102	-0.960607	-3.00914
0.0855		0.952417	-1.01201	-3.0666
0.086		0.944062	-1.06149	-3.12438
0.0865		0.93593	-1.10894	-3.18241
0.087		0.927995	-1.15424	-3.24057
0.0875		0.920229	-1.19732	-3.2988
0.088		0.912604	-1.23808	-3.357
0.0885		0.905091	-1.27645	-3.4151
0.089		0.897659	-1.31235	-3.47302
0.0895		0.890279	-1.34574	-3.53069
0.09		0.882919	-1.37655	-3.58804
0.0905		0.875551	-1.40474	-3.64501
0.091		0.868143	-1.4303	-3.70153
0.0915		0.860668	-1.4532	-3.75757
0.092		0.853096	-1.47343	-3.81305
0.0925		0.8454	-1.49098	-3.86795
0.093		0.837555	-1.50588	-3.92221
0.0935		0.829536	-1.51814	-3.97579
0.094		0.82132	-1.5278	-4.02868
0.0945		0.812885	-1.53488	-4.08082
0.095		0.804212	-1.53945	-4.13221
0.0955		0.795284	-1.54157	-4.1828
0.096		0.786086	-1.54129	-4.23259
0.0965		0.776606	-1.53871	-4.28156
0.097		0.766832	-1.53389	-4.3297
0.0975		0.756756	-1.52694	-4.37699
0.098		0.746374	-1.51796	-4.42343
0.0985		0.735681	-1.50706	-4.46901
0.099		0.724677	-1.49434	-4.51373
0.0995		0.713365	-1.47993	-4.55759
0.1		0.701748	-1.46395	-4.6006
0.1005		0.689834	-1.44653	-4.64275
0.101		0.677631	-1.4278	-4.68405
0.1015		0.665151	-1.40791	-4.7245
0.102		0.652408	-1.387	-4.76413
0.1025		0.639417	-1.36519	-4.80293
0.103		0.626196	-1.34264	-4.84092
0.1035		0.612766	-1.3195	-4.8781
0.104		0.599146	-1.2959	-4.9145
0.1045		0.58536	-1.272	-4.95012
0.105		0.571433	-1.24793	-4.98498
0.1055		0.557388	-1.22383	-5.01909
0.106		0.543254	-1.19986	-5.05247
0.1065		0.529056	-1.17613	-5.08513
0.107		0.514823	-1.15279	-5.11709
0.1075		0.500582	-1.12997	-5.14837
0.108		0.486362	-1.10779	-5.17898
0.1085		0.472191	-1.08637	-5.20893
0.109		0.458098	-1.06582	-5.23824
0.1095		0.444109	-1.04626	-5.26693
0.11		0.430251	-1.02778	-5.29502
0.1105		0.416551	-1.01048	-5.32251
0.111		0.403034	-0.994458	-5.34942
0.1115		0.389723	-0.979783	-5.37577
0.112		0.376641	-0.966534	-5.40157
0.1125		0.363809	-0.954777	-5.42683
0.113		0.351245	-0.94457	-5.45157
0.1135		0.338967	-0.935963	-5.47579
0.114		0.326991	-0.928998	-5.4995
0.1145		0.315329	-0.923709	-5.52273
0.115		0.303992	-0.920121	-5.54546
0.1155		0.292989	-0.918253	-5.56772
0.116		0.282327	-0.918112	-5.58949
0.1165		0.272008	-0.919699	-5.6108
0.117		0.262036	-0.923008	-5.63164
0.1175		0.252408	-0.928024	-5.652
0.118		0.243121	-0.934724	-5.67189
0.1185		0.234169	-0.943077	-5.6913
0.119		0.225544	-0.953046	-5.71022
0.1195		0.217236	-0.964587	-5.72865
0.12		0.20923	-0.977649	-5.74657
0.1205		0.201512	-0.992172	-5.76396
0.121		0.194065	-1.00809	-5.78081
0.1215		0.186869	-1.02535	-5.7971
0.122		0.179904	-1.04385	-5.81279
0.1225		0.173145	-1.06353	-5.82786
0.123		0.16657	-1.08429	-5.84227
0.1235		0.160152	-1.10606	-5.85599
0.124		0.153864	-1.12872	-5.86898
0.1245		0.147678	-1.1522	-5.88118
0.125		0.141566	-1.17638	-5.89256
0.1255		0.135498	-1.20116	-5.90304
0.126		0.129444	-1.22644	-5.91259
0.1265		0.123374	-1.25211	-5.92112
0.127		0.117258	-1.27805	-5.92858
0.1275		0.111067	-1.30416	-5.93488
0.128		0.104771	-1.33032	-5.93996
0.1285		0.0983412	-1.35641	-5.94372
0.129		0.0917502	-1.38233	-5.94609
0.1295		0.0849712	-1.40795	-5.94696
0.13		0.0779786	-1.43316	-5.94625
0.1305		0.0707484	-1.45785	-5.94386
0.131		0.063258	-1.48189	-5.93967
0.1315		0.0554869	-1.50518	-5.93359
0.132		0.0474163	-1.5276	-5.9255
0.1325		0.0390293	-1.54904	-5.91528
0.133		0.0303115	-1.56938	-5.90283
0.1335		0.0212505	-1.58851	-5.88801
0.134		0.0118364	-1.60633	-5.87071
0.1345		0.00206184	-1.62273	-5.8508
0.135		-0.00807836	-1.6376	-5.82815
0.1355		-0.0185866	-1.65084	-5.80265
0.136		-0.029463	-1.66234	-5.77415
0.1365		-0.0407048	-1.672	-5.74254
0.137		-0.0523072	-1.67972	-5.70768
0.1375		-0.0642624	-1.68542	-5.66945
0.138		-0.0765608	-1.68898	-5.62773
0.1385		-0.0891901	-1.69032	-5.58238
0.139		-0.102136	-1.68936	-5.53329
0.1395		-0.115382	-1.68599	-5.48034
0.14		-0.128909	-1.68013	-5.42342
0.1405		-0.142697	-1.6717	-5.36241
0.141		-0.156725	-1.66061	-5.29721
0.1415		-0.170969	-1.64679	-5.22772
0.142		-0.185405	-1.63016	-5.15384
0.1425		-0.200006	-1.61064	-5.07548
0.143		-0.214747	-1.58816	-4.99256
0.1435		-0.2296	-1.56264	-4.90501
0.144		-0.244537	-1.53403	-4.81275
0.1445		-0.259532	-1.50224	-4.71573
0.145		-0.274556	-1.46723	-4.61389
0.1455		-0.289582	-1.42892	-4.50719
0.146		-0.304584	-1.38726	-4.3956
0.1465		-0.319535	-1.3422	-4.27909
0.147		-0.334411	-1.29368	-4.15764
0.1475		-0.349188	-1.24165	-4.03125
0.148		-0.363844	-1.18607	-3.89993
0.1485		-0.378358	-1.1269	-3.76368
0.149		-0.392713	-1.06408	-3.62253
0.1495		-0.406891	-0.997598	-3.47652
0.15		-0.420878	-0.927409	-3.32568
0.1505		-0.434664	-0.853488	-3.17008
0.151		-0.448237	-0.77581	-3.00977
0.1515		-0.461592	-0.694356	-2.84484
0.152		-0.474726	-0.609109	-2.67536
0.1525		-0.487637	-0.520058	-2.50143
0.153		-0.500326	-0.427198	-2.32315
0.1535		-0.512801	-0.330525	-2.14063
0.154		-0.525067	-0.230045	-1.95399
0.1545		-0.537137	-0.125766	-1.76336
0.155		-0.549024	-0.0177013	-1.56888
0.1555		-0.560745	0.094129	-1.37068
0.156		-0.572319	0.2097	-1.16891
0.1565		-0.58377	0.32898	-0.963743
0.157		-0.595121	0.451933	-0.755326
0.1575		-0.606401	0.578515	-0.543829
0.158		-0.617639	0.708679	-0.329425
0.1585		-0.628867	0.842368	-0.112288
0.159		-0.640118	0.979523	0.107401
0.1595		-0.651427	1.12008	0.32946
0.16		-0.662832	1.26395	0.553705
0.1605		-0.674371	1.41107	0.779949
0.161		-0.686081	1.56135	1.008
0.1615		-0.698003	1.7147	1.23768
0.162		-0.710176	1.87102	1.46879
0.1625		-0.722639	2.0302	1.70114
0.163		-0.735433	2.19214	1.93455
0.1635		-0.748595	2.35672	2.16884
0.164		-0.762164	2.52383	2.4038
0.1645		-0.776175	2.69333	2.63927
0.165		-0.790665	2.86509	2.87506
0.1655		-0.805666	3.03899	3.11099
0.166		-0.821208	3.21488	3.3469
0.1665		-0.837321	3.39262	3.58261
0.167		-0.854029	3.57206	3.81795
0.1675		-0.871357	3.75306	4.05276
0.168		-0.889322	3.93545	4.28689
0.1685		-0.907941	4.11908	4.52018
0.169		-0.927226	4.30379	4.75249
0.1695		-0.947186	4.48943	4.98366
0.17		-0.967824	4.67583	5.21356
0.1705		-0.98914	4.86282	5.44205
0.171		-1.01113	5.05025	5.669
0.1715		-1.03379	5.23795	5.8943
0.172		-1.05709	5.42575	6.11781
0.1725		-1.08104	5.6135	6.33942
0.173		-1.10559	5.80103	6.55902
0.1735		-1.13073	5.98818	6.7765
0.174		-1.15642	6.1748	6.99176
0.1745		-1.18263	6.36072	7.2047
0.175		-1.20932	6.5458	7.41521
0.1755		-1.23644	6.72988	7.62321
0.176		-1.26395	6.91282	7.8286
0.1765		-1.2918	7.09448	8.0313
0.177		-1.31992	7.27471	8.23122
0.1775		-1.34826	7.4534	8.42829
0.178		-1.37676	7.6304	8.62241
0.1785		-1.40536	7.80559	8.81351
0.179		-1.43398	7.97887	9.00151
0.1795		-1.46257	8.15011	9.18634
0.18		-1.49104	8.31921	9.36791
0.1805		-1.51933	8.48608	9.54616
0.181		-1.54737	8.65061	9.72102
0.1815		-1.57508	8.81273	9.8924
0.182		-1.60238	8.97235	10.0602
0.1825		-1.62922	9.1294	10.2245
0.183		-1.65551	9.28381	10.385
0.1835		-1.68119	9.43553	10.5418
0.184		-1.70618	9.58449	10.6947
0.1845		-1.73042	9.73066	10.8438
0.185		-1.75384	9.87399	10.9888
0.1855		-1.77638	10.0145	11.1298
0.186		-1.79799	10.152	11.2667
0.1865		-1.8186	10.2866	11.3995
0.187		-1.83817	10.4184	11.5279
0.1875		-1.85664	10.5471	11.652
0.188		-1.87398	10.6729	11.7718
0.1885		-1.89015	10.7958	11.8871
0.189		-1.9051	10.9157	11.9978
0.1895		-1.91883	11.0327	12.104
0.19		-1.93129	11.1467	12.2055
0.1905		-1.94248	11.2579	12.3023
0.191		-1.95239	11.3661	12.3943
0.1915		-1.961	11.4715	12.4816
0.192		-1.96832	11.5741	12.5639
0.1925		-1.97435	11.6739	12.6413
0.193		-1.97911	11.7709	12.7138
0.1935		-1.98261	11.8652	12.7813
0.194		-1.98488	11.9568	12.8437
0.1945		-1.98594	12.0458	12.9011
0.195		-1.98584	12.1321	12.9534
0.1955		-1.9846	12.2159	13.0006
0.196		-1.98227	12.2971	13.0427
0.1965		-1.97891	12.3758	13.0797
0.197		-1.97457	12.452	13.1115
0.1975		-1.9693	12.5258	13.1383
0.198		-1.96316	12.5973	13.1599
0.1985		-1.95623	12.6663	13.1765
0.199		-1.94856	12.7331	13.1879
0.1995		-1.94024	12.7975	13.1944
0.2		-1.93134	12.8597	13.1959
0.2005		-1.92192	12.9196	13.1924
0.201		-1.91208	12.9774	13.184
0.2015		-1.90187	13.0329	13.1708
0.202		-1.8914	13.0863	13.1529
0.2025		-1.88072	13.1375	13.1302
0.203		-1.86993	13.1865	13.1029
0.2035		-1.8591	13.2334	13.0711
0.204		-1.8483	13.2782	13.0348
0.2045		-1.83761	13.3209	12.9941
0.205		-1.8271	13.3615	12.9492
0.2055		-1.81685	13.3999	12.9001
0.206		-1.80691	13.4362	12.847
0.2065		-1.79736	13.4704	12.7899
0.207		-1.78825	13.5025	12.7289
0.2075		-1.77964	13.5324	12.6642
0.208		-1.77157	13.5601	12.5959
0.2085		-1.76411	13.5857	12.5241
0.209		-1.75728	13.609	12.4489
0.2095		-1.75113	13.6302	12.3705
0.21		-1.74568	13.6491	12.2888
0.2105		-1.74097	13.6657	12.2042
0.211		-1.73701	13.6801	12.1166
0.2115		-1.73382	13.6922	12.0261
0.212		-1.73141	13.7019	11.933
0.2125		-1.72978	13.7093	11.8373
0.213		-1.72893	13.7143	11.739
0.2135		-1.72884	13.7169	11.6384
0.214		-1.72952	13.7171	11.5354
0.2145		-1.73093	13.7148	11.4303
0.215		-1.73305	13.71	11.323
0.2155		-1.73585	13.7028	11.2136
0.216		-1.7393	13.6931	11.1023
0.2165		-1.74336	13.6808	10.9891
0.217		-1.74798	13.666	10.8741
0.2175		-1.75312	13.6486	10.7572
0.218		-1.75872	13.6286	10.6387
0.2185		-1.76472	13.6061	10.5185
0.219		-1.77107	13.581	10.3967
0.2195		-1.77771	13.5533	10.2733
0.22		-1.78457	13.523	10.1483
0.2205		-1.79158	13.4901	10.0218
0.221		-1.79868	13.4547	9.89388
0.2215		-1.8058	13.4167	9.76446
0.222		-1.81286	13.3761	9.63358
0.2225		-1.81981	13.333	9.50127
0.223		-1.82656	13.2874	9.36755
0.2235		-1.83304	13.2393	9.23241
0.224		-1.8392	13.1887	9.09587
0.2245		-1.84496	13.1358	8.95794
0.225		-1.85025	13.0804	8.81863
0.2255		-1.85501	13.0227	8.67794
0.226		-1.85919	12.9627	8.53588
0.2265		-1.86271	12.9004	8.39246
0.227		-1.86553	12.836	8.2477
0.2275		-1.86759	12.7694	8.1016
0.228		-1.86884	12.7007	7.95418
0.2285		-1.86925	12.63	7.80547
0.229		-1.86876	12.5573	7.65548
0.2295		-1.86734	12.4827	7.50425
0.23		-1.86497	12.4064	7.3518
0.2305		-1.8616	12.3283	7.19819
0.231		-1.85723	12.2485	7.04345
0.2315		-1.85183	12.1671	6.88763
0.232		-1.84538	12.0843	6.73081
0.2325		-1.83789	12	6.57303
0.233		-1.82935	11.9144	6.41437
0.2335		-1.81976	11.8276	6.25492
0.234		-1.80912	11.7396	6.09476
0.2345		-1.79746	11.6505	5.93399
0.235		-1.78478	11.5605	5.7727
0.2355		-1.7711	11.4695	5.61102
0.236		-1.75646	11.3778	5.44905
0.2365		-1.74088	11.2854	5.28692
0.237		-1.72439	11.1924	5.12476
0.2375		-1.70702	11.0988	4.96272
0.238		-1.68883	11.0048	4.80092
0.2385		-1.66985	10.9105	4.63953
0.239		-1.65014	10.8159	4.47869
0.2395		-1.62973	10.7211	4.31856
0.24		-1.60868	10.6262	4.15932
0.2405		-1.58704	10.5314	4.00111
0.241		-1.56488	10.4366	3.84411
0.2415		-1.54224	10.3419	3.68849
0.242		-1.51919	10.2475	3.53442
0.2425		-1.49578	10.1534	3.38207
0.243		-1.47208	10.0596	3.23161
0.2435		-1.44813	9.9663	3.0832
0.244		-1.42401	9.87346	2.937
0.2445		-1.39977	9.78118	2.79319
0.245		-1.37547	9.68949	2.65192
0.2455		-1.35117	9.59847	2.51333
0.246		-1.32692	9.50814	2.37758
0.2465		-1.30278	9.41856	2.24479
0.247		-1.27881	9.32975	2.11511
0.2475		-1.25504	9.24176	1.98865
0.248		-1.23154	9.15462	1.86552
0.2485		-1.20835	9.06835	1.74582
0.249		-1.18552	8.98296	1.62966
0.2495		-1.16308	8.89848	1.51709
0.25		-1.14107	8.81492	1.4082
0.2505		-1.11954	8.73228	1.30304
0.251		-1.09851	8.65057	1.20165
0.2515		-1.07801	8.56978	1.10406
0.252		-1.05808	8.4899	1.01028
0.2525		-1.03873	8.41094	0.920318
0.253		-1.01999	8.33287	0.834161
0.2535		-1.00188	8.25567	0.751784
0.254		-0.984396	8.17932	0.673147
0.2545		-0.967566	8.10379	0.598198
0.255		-0.951393	8.02907	0.526871
0.2555		-0.935882	7.9551	0.459087
0.256		-0.921035	7.88185	0.394756
0.2565		-0.90685	7.8093	0.333773
0.257		-0.893325	7.73738	0.276026
0.2575		-0.880451	7.66606	0.221387
0.258		-0.86822	7.5953	0.169721
0.2585		-0.856621	7.52503	0.120884
0.259		-0.845638	7.45522	0.0747229
0.2595		-0.835255	7.38581	0.0310761
0.26		-0.825455	7.31674	-0.0102236
0.2605		-0.816215	7.24796	-0.049349
0.261		-0.807514	7.17943	-0.086478
0.2615		-0.799328	7.11107	-0.121791
0.262		-0.79163	7.04284	-0.155473
0.2625		-0.784394	6.97469	-0.187707
0.263		-0.777591	6.90655	-0.218679
0.2635		-0.771191	6.83838	-0.248573
0.264		-0.765164	6.77013	-0.27757
0.2645		-0.759478	6.70175	-0.305849
0.265		-0.754101	6.63318	-0.333585
0.2655		-0.749001	6.56439	-0.360947
0.266		-0.744143	6.49533	-0.388096
0.2665		-0.739494	6.42596	-0.415188
0.267		-0.73502	6.35625	-0.44237
0.2675		-0.730686	6.28616	-0.469779
0.268		-0.726459	6.21567	-0.497542
0.2685		-0.722304	6.14474	-0.525777
0.269		-0.718186	6.07336	-0.554587
0.2695		-0.714073	6.00151	-0.584065
0.27		-0.70993	5.92918	-0.614292
0.2705		-0.705723	5.85635	-0.645333
0.271		-0.701421	5.78304	-0.677243
0.2715		-0.69699	5.70923	-0.710059
0.272		-0.692399	5.63494	-0.743807
0.2725		-0.687616	5.56017	-0.778498
0.273		-0.682611	5.48495	-0.814129
0.2735		-0.677354	5.40929	-0.850682
0.274		-0.671816	5.33323	-0.888126
0.2745		-0.665968	5.2568	-0.926415
0.275		-0.659784	5.18002	-0.965491
0.2755		-0.653236	5.10296	-1.00528
0.276		-0.6463	5.02565	-1.04571
0.2765		-0.638951	4.94814	-1.08667
0.277		-0.631165	4.8705	-1.12806
0.2775		-0.62292	4.79277	-1.16977
0.278		-0.614196	4.71504	-1.21167
0.2785		-0.604972	4.63736	-1.25362
0.279		-0.59523	4.55981	-1.29548
0.2795		-0.584953	4.48247	-1.33711
0.28		-0.574124	4.4054	-1.37834
0.2805		-0.562731	4.3287	-1.41902
0.281		-0.550759	4.25245	-1.459
0.2815		-0.538198	4.17674	-1.49809
0.282		-0.525038	4.10164	-1.53615
0.2825		-0.511272	4.02726	-1.573
0.283		-0.496893	3.95367	-1.60848
0.2835		-0.481898	3.88097	-1.64243
0.284		-0.466283	3.80925	-1.67468
0.2845		-0.45005	3.7386	-1.7051
0.285		-0.4332	3.66911	-1.73352
0.2855		-0.415736	3.60086	-1.75981
0.286		-0.397666	3.53394	-1.78383
0.2865		-0.378997	3.46843	-1.80545
0.287		-0.35974	3.40442	-1.82457
0.2875		-0.339909	3.34198	-1.84108
0.288		-0.319518	3.28118	-1.85487
0.2885		-0.298586	3.22211	-1.86588
0.289		-0.277132	3.16482	-1.87402
0.2895		-0.255181	3.10937	-1.87924
0.29		-0.232756	3.05583	-1.88149
0.2905		-0.209886	3.00425	-1.88075
0.291		-0.186601	2.95467	-1.87699
0.2915		-0.162934	2.90714	-1.8702
0.292		-0.13892	2.8617	-1.86041
0.2925		-0.114597	2.81836	-1.84764
0.293		-0.0900046	2.77716	-1.83191
0.2935		-0.065185	2.73811	-1.81329
0.294		-0.040183	2.70123	-1.79183
0.2945		-0.0150453	2.66651	-1.76762
0.295		0.0101795	2.63396	-1.74074
0.2955		0.0354407	2.60356	-1.7113
0.296		0.0606856	2.5753	-1.67941
0.2965		0.0858603	2.54915	-1.6452
0.297		0.110909	2.5251	-1.60879
0.2975		0.135775	2.50309	-1.57034
0.298		0.160399	2.48309	-1.52999
0.2985		0.184723	2.46505	-1.4879
0.299		0.208686	2.44892	-1.44425
0.2995		0.232228	2.43463	-1.39919
0.3		0.255287	2.42212	-1.35291
0.3005		0.277804	2.41132	-1.30559
0.301		0.299715	2.40216	-1.25741
0.3015		0.320961	2.39454	-1.20855
0.302		0.341481	2.3884	-1.1592
0.3025		0.361216	2.38364	-1.10954
0.303		0.380106	2.38016	-1.05975
0.3035		0.398096	2.37789	-1.01001
0.304		0.415129	2.37671	-0.960505
0.3045		0.431151	2.37652	-0.911399
0.305		0.44611	2.37724	-0.862859
0.3055		0.459957	2.37875	-0.815047
0.306		0.472645	2.38096	-0.768114
0.3065		0.484128	2.38375	-0.722206
0.307		0.494366	2.38703	-0.677459
0.3075		0.503319	2.3907	-0.634
0.308		0.510954	2.39465	-0.591947
0.3085		0.517238	2.39879	-0.551408
0.309		0.522143	2.40301	-0.512478
0.3095		0.525645	2.40723	-0.475243
0.31		0.527725	2.41135	-0.439777
0.3105		0.528365	2.41528	-0.406142
0.311		0.527556	2.41893	-0.374387
0.3115		0.525288	2.42223	-0.344552
0.312		0.521558	2.4251	-0.316663
0.3125		0.516369	2.42746	-0.290734
0.313		0.509726	2.42925	-0.266768
0.3135		0.501638	2.4304	-0.244756
0.314		0.492121	2.43086	-0.224678
0.3145		0.481193	2.43058	-0.206502
0.315		0.468877	2.42951	-0.190186
0.3155		0.455201	2.4276	-0.175679
0.316		0.440197	2.42482	-0.162918
0.3165		0.423901	2.42116	-0.151834
0.317		0.406351	2.41657	-0.142345
0.3175		0.387591	2.41105	-0.134366
0.318		0.367668	2.40458	-0.1278
0.3185		0.346633	2.39716	-0.122547
0.319		0.324539	2.38879	-0.1185
0.3195		0.301441	2.37947	-0.115546
0.32		0.2774	2.36923	-0.113568
0.3205		0.252477	2.35806	-0.112447
0.321		0.226735	2.346	-0.112058
0.3215		0.200241	2.33307	-0.112277
0.322		0.173061	2.3193	-0.112977
0.3225		0.145265	2.30473	-0.114031
0.323		0.116922	2.2894	-0.115311
0.3235		0.0881024	2.27334	-0.116691
0.324		0.0588785	2.25661	-0.118047
0.3245		0.0293211	2.23924	-0.119256
0.325		-0.000498416	2.22131	-0.120199
0.3255		-0.030509	2.20285	-0.120759
0.326		-0.0606404	2.18392	-0.120825
0.3265		-0.0908231	2.16458	-0.120289
0.327		-0.120989	2.14488	-0.11905
0.3275		-0.151071	2.12489	-0.11701
0.328		-0.181003	2.10466	-0.114079
0.3285		-0.210724	2.08425	-0.110172
0.329		-0.240171	2.06372	-0.105213
0.3295		-0.269286	2.04312	-0.0991304
0.33		-0.298013	2.02251	-0.091861
0.3305		-0.326297	2.00194	-0.0833488
0.331		-0.354089	1.98146	-0.0735455
0.3315		-0.381341	1.96114	-0.0624103
0.332		-0.408007	1.941	-0.0499102
0.3325		-0.434047	1.92109	-0.0360198
0.333		-0.459423	1.90147	-0.0207216
0.3335		-0.484099	1.88216	-0.00400538
0.334		-0.508045	1.8632	0.0141312
0.3345		-0.531233	1.84463	0.0336832
0.335		-0.553638	1.82646	0.0546386
0.3355		-0.575239	1.80872	0.0769781
0.336		-0.596019	1.79144	0.100676
0.3365		-0.615963	1.77463	0.125699
0.337		-0.63506	1.7583	0.15201
0.3375		-0.653302	1.74245	0.179563
0.338		-0.670686	1.7271	0.208308
0.3385		-0.687207	1.71224	0.238189
0.339		-0.702869	1.69786	0.269145
0.3395		-0.717675	1.68397	0.301112
0.34		-0.73163	1.67054	0.334019
0.3405		-0.744743	1.65756	0.367793
0.341		-0.757026	1.64501	0.402357
0.3415		-0.768492	1.63287	0.43763
0.342		-0.779154	1.62112	0.47353
0.3425		-0.78903	1.60972	0.509971
0.343		-0.798137	1.59864	0.546865
0.3435		-0.806494	1.58785	0.584123
0.344		-0.814123	1.57732	0.621654
0.3445		-0.821044	1.56699	0.659366
0.345		-0.827278	1.55685	0.697166
0.3455		-0.83285	1.54683	0.734962
0.346		-0.83778	1.5369	0.77266
0.3465		-0.842093	1.52702	0.810167
0.347		-0.845811	1.51714	0.847392
0.3475		-0.848958	1.50722	0.884241
0.348		-0.851555	1.49721	0.920625
0.3485		-0.853625	1.48706	0.956454
0.349		-0.85519	1.47674	0.99164
0.3495		-0.856271	1.46619	1.0261
0.35		-0.856888	1.45537	1.05974
0.3505		-0.85706	1.44424	1.09249
0.351		-0.856806	1.43277	1.12427
0.3515		-0.856142	1.4209	1.155
0.352		-0.855087	1.40861	1.1846
0.3525		-0.853654	1.39585	1.21301
0.353		-0.851859	1.38259	1.24015
0.3535		-0.849715	1.36881	1.26598
0.354		-0.847232	1.35446	1.29041
0.3545		-0.844424	1.33953	1.3134
0.355		-0.841298	1.32399	1.33489
0.3555		-0.837865	1.30781	1.35485
0.356		-0.834133	1.29098	1.37321
0.3565		-0.830107	1.27348	1.38995
0.357		-0.825796	1.2553	1.40502
0.3575		-0.821203	1.23643	1.4184
0.358		-0.816334	1.21685	1.43006
0.3585		-0.811194	1.19656	1.43999
0.359		-0.805785	1.17557	1.44816
0.3595		-0.800111	1.15386	1.45457
0.36		-0.794176	1.13145	1.45922
0.3605		-0.787981	1.10833	1.4621
0.361		-0.781531	1.08452	1.46323
0.3615		-0.774827	1.06003	1.46261
0.362		-0.767874	1.03486	1.46028
0.3625		-0.760673	1.00903	1.45624
0.363		-0.753229	0.982565	1.45054
0.3635		-0.745546	0.955476	1.44322
0.364		-0.737628	0.927785	1.43431
0.3645		-0.729481	0.899515	1.42387
0.365		-0.72111	0.87069	1.41196
0.3655		-0.712522	0.841336	1.39863
0.366		-0.703724	0.811479	1.38397
0.3665		-0.694724	0.781148	1.36804
0.367		-0.685533	0.750372	1.35093
0.3675		-0.676159	0.71918	1.33273
0.368		-0.666614	0.687604	1.31352
0.3685		-0.656909	0.655676	1.29342
0.369		-0.647059	0.623428	1.27252
0.3695		-0.637075	0.590893	1.25093
0.37		-0.626974	0.558105	1.22878
0.3705		-0.616771	0.525096	1.20618
0.371		-0.606482	0.491901	1.18325
0.3715		-0.596124	0.458554	1.16013
0.372		-0.585715	0.425088	1.13694
0.3725		-0.575274	0.391537	1.11383
0.373		-0.56482	0.357937	1.09092
0.3735		-0.554372	0.324319	1.06837
0.374		-0.54395	0.290717	1.0463
0.3745		-0.533575	0.257165	1.02488
0.375		-0.523265	0.223696	1.00423
0.3755		-0.513042	0.190342	0.984501
0.376		-0.502925	0.157136	0.96584
0.3765		-0.492934	0.124109	0.948387
0.377		-0.483088	0.0912926	0.932282
0.3775		-0.473407	0.0587181	0.917663
0.378		-0.463908	0.026416	0.904664
0.3785		-0.45461	-0.00558359	0.893416
0.379		-0.445528	-0.0372509	0.884045
0.3795		-0.436678	-0.0685566	0.876673
0.38		-0.428075	-0.0994719	0.871416
0.3805		-0.419732	-0.129969	0.868381
0.381		-0.41166	-0.160019	0.867671
0.3815		-0.403871	-0.189595	0.869382
0.382		-0.396373	-0.21867	0.873598
0.3825		-0.389173	-0.247218	0.880398
0.383		-0.382277	-0.275212	0.889849
0.3835		-0.37569	-0.302628	0.902012
0.384		-0.369412	-0.32944	0.916933
0.3845		-0.363444	-0.355625	0.934652
0.385		-0.357785	-0.381159	0.955195
0.3855		-0.352431	-0.406018	0.978578
0.386		-0.347376	-0.43018	1.00481
0.3865		-0.342614	-0.453624	1.03387
0.387		-0.338136	-0.476329	1.06575
0.3875		-0.33393	-0.498274	1.10042
0.388		-0.329984	-0.519441	1.13784
0.3885		-0.326284	-0.539812	1.17795
0.389		-0.322813	-0.559369	1.22068
0.3895		-0.319555	-0.578097	1.26596
0.39		-0.31649	-0.595979	1.3137
0.3905		-0.313598	-0.613004	1.3638
0.391		-0.310857	-0.629158	1.41615
0.3915		-0.308245	-0.64443	1.47063
0.392		-0.305739	-0.658811	1.52712
0.3925		-0.303313	-0.672293	1.58546
0.393		-0.300943	-0.684871	1.64552
0.3935		-0.298604	-0.696538	1.70714
0.394		-0.296269	-0.707294	1.77016
0.3945		-0.293913	-0.717137	1.83442
0.395		-0.291508	-0.726069	1.89973
0.3955		-0.28903	-0.734093	1.96593
0.396		-0.286452	-0.741214	2.03283
0.3965		-0.283749	-0.74744	2.10025
0.397		-0.280896	-0.752782	2.168
0.3975		-0.277869	-0.757252	2.2359
0.398		-0.274646	-0.760863	2.30377
0.3985		-0.271205	-0.763634	2.37141
0.399		-0.267524	-0.765584	2.43865
0.3995		-0.263585	-0.766734	2.5053
0.4		-0.25937	-0.767109	2.5712
0.4005		-0.254862	-0.766735	2.63618
0.401		-0.250047	-0.765642	2.70006
0.4015		-0.244913	-0.763861	2.7627
0.402		-0.239448	-0.761426	2.82394
0.4025		-0.233643	-0.758372	2.88365
0.403		-0.227492	-0.754738	2.9417
0.4035		-0.22099	-0.750564	2.99797
0.404		-0.214134	-0.745892	3.05234
0.4045		-0.206924	-0.740765	3.10472
0.405		-0.199361	-0.735231	3.15503
0.4055		-0.191449	-0.729335	3.20319
0.406		-0.183194	-0.723128	3.24915
0.4065		-0.174602	-0.716659	3.29285
0.407		-0.165684	-0.709979	3.33426
0.4075		-0.156452	-0.703141	3.37337
0.408		-0.146919	-0.696198	3.41017
0.4085		-0.137101	-0.689203	3.44467
0.409		-0.127013	-0.682211	3.47688
0.4095		-0.116674	-0.675274	3.50686
0.41		-0.106104	-0.668449	3.53464
0.4105		-0.0953245	-0.661787	3.56029
0.411		-0.0843567	-0.655344	3.58389
0.4115		-0.0732236	-0.64917	3.60551
0.412		-0.0619491	-0.643319	3.62527
0.4125		-0.0505574	-0.63784	3.64327
0.413		-0.0390731	-0.632782	3.65963
0.4135		-0.0275214	-0.628194	3.67448
0.414		-0.015927	-0.624121	3.68796
0.4145		-0.00431485	-0.620606	3.70022
0.415		0.0072905	-0.617692	3.71141
0.4155		0.0188651	-0.615418	3.72169
0.416		0.0303856	-0.613819	3.73122
0.4165		0.0418295	-0.612931	3.74018
0.417		0.0531755	-0.612783	3.74874
0.4175		0.0644034	-0.613405	3.75706
0.418		0.0754943	-0.61482	3.76532
0.4185		0.086431	-0.61705	3.7737
0.419		0.0971978	-0.620113	3.78237
0.4195		0.107781	-0.624024	3.79149
0.42		0.118169	-0.628794	3.80124
0.4205		0.128351	-0.634431	3.81178
0.421		0.13832	-0.640937	3.82325
0.4215		0.148071	-0.648314	3.83581
0.422		0.1576	-0.656558	3.84961
0.4225		0.166906	-0.665661	3.86477
0.423		0.175992	-0.675613	3.88142
0.4235		0.184861	-0.686399	3.89967
0.424		0.193519	-0.698002	3.91963
0.4245		0.201975	-0.710401	3.94138
0.425		0.210241	-0.723571	3.96501
0.4255		0.21833	-0.737484	3.99058
0.426		0.226257	-0.752109	4.01815
0.4265		0.234041	-0.767413	4.04776
0.427		0.241703	-0.78336	4.07943
0.4275		0.249263	-0.799911	4.11319
0.428		0.256747	-0.817023	4.14903
0.4285		0.264179	-0.834654	4.18694
0.429		0.271588	-0.852757	4.22688
0.4295		0.279002	-0.871286	4.26883
0.43		0.286451	-0.890192	4.31273
0.4305		0.293966	-0.909423	4.35851
0.431		0.30158	-0.92893	4.4061
0.4315		0.309325	-0.948658	4.4554
0.432		0.317235	-0.968556	4.50631
0.4325		0.325341	-0.98857	4.55872
0.433		0.333679	-1.00865	4.61252
0.4335		0.342281	-1.02873	4.66756
0.434		0.35118	-1.04877	4.72371
0.4345		0.360408	-1.06871	4.78083
0.435		0.369996	-1.0885	4.83875
0.4355		0.379973	-1.10809	4.89733
0.436		0.390369	-1.12743	4.95639
0.4365		0.40121	-1.14647	5.01578
0.437		0.412521	-1.16515	5.07532
0.4375		0.424325	-1.18345	5.13484
0.438		0.436643	-1.2013	5.19416
0.4385		0.449492	-1.21868	5.25313
0.439		0.462889	-1.23553	5.31157
0.4395		0.476846	-1.25182	5.3693
0.44		0.491372	-1.26752	5.42618
0.4405		0.506474	-1.2826	5.48203
0.441		0.522156	-1.29701	5.53671
0.4415		0.538416	-1.31073	5.59007
0.442		0.555251	-1.32374	5.64197
0.4425		0.572653	-1.33602	5.69227
0.443		0.590612	-1.34754	5.74086
0.4435		0.609112	-1.35828	5.7876
0.444		0.628135	-1.36824	5.83241
0.4445		0.647659	-1.37739	5.87519
0.445		0.667657	-1.38573	5.91584
0.4455		0.688099	-1.39325	5.95431
0.446		0.708952	-1.39995	5.99052
0.4465		0.730178	-1.40582	6.02442
0.447		0.751737	-1.41087	6.05599
0.4475		0.773585	-1.41508	6.08518
0.448		0.795674	-1.41848	6.112
0.4485		0.817953	-1.42107	6.13642
0.449		0.840368	-1.42285	6.15847
0.4495		0.862865	-1.42384	6.17816
0.45		0.885382	-1.42404	6.19553
0.4505		0.907859	-1.42348	6.21061
0.451		0.930232	-1.42217	6.22346
0.4515		0.952436	-1.42012	6.23414
0.452		0.974403	-1.41736	6.24273
0.4525		0.996065	-1.4139	6.24929
0.453		1.01735	-1.40977	6.25393
0.4535		1.03819	-1.40498	6.25674
0.454		1.05852	-1.39956	6.25782
0.4545		1.07825	-1.39354	6.25728
0.455		1.09733	-1.38693	6.25523
0.4555		1.11567	-1.37976	6.25179
0.456		1.13321	-1.37207	6.24708
0.4565		1.14989	-1.36386	6.24124
0.457		1.16562	-1.35518	6.23438
0.4575		1.18035	-1.34604	6.22663
0.458		1.194	-1.33648	6.21812
0.4585		1.20652	-1.32651	6.20897
0.459		1.21785	-1.31617	6.19933
0.4595		1.22793	-1.30549	6.1893
0.46		1.2367	-1.29448	6.17902
0.4605		1.24411	-1.28318	6.16859
0.461		1.25012	-1.27161	6.15814
0.4615		1.25467	-1.2598	6.14777
0.462		1.25774	-1.24777	6.13759
0.4625		1.25928	-1.23556	6.1277
0.463		1.25925	-1.22318	6.11819
0.4635		1.25765	-1.21067	6.10915
0.464		1.25443	-1.19804	6.10065
0.4645		1.24958	-1.18532	6.09278
0.465		1.24308	-1.17255	6.08559
0.4655		1.23494	-1.15973	6.07914
0.466		1.22514	-1.1469	6.07348
0.4665		1.21368	-1.13408	6.06866
0.467		1.20057	-1.1213	6.0647
0.4675		1.18582	-1.10858	6.06164
0.468		1.16945	-1.09594	6.05949
0.4685		1.15147	-1.0834	6.05826
0.469		1.13191	-1.071	6.05797
0.4695		1.11081	-1.05874	6.0586
0.47		1.08818	-1.04667	6.06015
0.4705		1.06408	-1.03479	6.06261
0.471		1.03854	-1.02313	6.06594
0.4715		1.01162	-1.01172	6.07013
0.472		0.983352	-1.00057	6.07515
0.4725		0.953805	-0.989713	6.08095
0.473		0.923033	-0.979161	6.0875
0.4735		0.891096	-0.96894	6.09476
0.474		0.858059	-0.959069	6.10268
0.4745		0.823989	-0.949569	6.11121
0.475		0.788954	-0.940459	6.12029
0.4755		0.753026	-0.931759	6.12989
0.476		0.716279	-0.923487	6.13995
0.4765		0.678787	-0.91566	6.15041
0.477		0.640626	-0.908296	6.16122
0.4775		0.601875	-0.90141	6.17233
0.478		0.562612	-0.895019	6.1837
0.4785		0.522913	-0.889135	6.19527
0.479		0.48286	-0.883772	6.20699
0.4795		0.442529	-0.878941	6.21884
0.48		0.401999	-0.874653	6.23075
0.4805		0.361347	-0.870918	6.2427
0.481		0.32065	-0.867742	6.25466
0.4815		0.279982	-0.865131	6.26659
0.482		0.239418	-0.86309	6.27847
0.4825		0.199028	-0.861622	6.29027
0.483		0.158884	-0.860727	6.30197
0.4835		0.119051	-0.860403	6.31357
0.484		0.0795953	-0.860649	6.32506
0.4845		0.0405793	-0.861458	6.33642
0.485		0.00206236	-0.862824	6.34766
0.4855		-0.035899	-0.864737	6.35878
0.486		-0.0732515	-0.867186	6.36978
0.4865		-0.109945	-0.870157	6.38068
0.487		-0.145932	-0.873634	6.39149
0.4875		-0.181171	-0.877598	6.40222
0.488		-0.215621	-0.882031	6.4129
0.4885		-0.249247	-0.886908	6.42355
0.489		-0.282016	-0.892205	6.43419
0.4895		-0.3139	-0.897896	6.44485
0.49		-0.344874	-0.90395	6.45555
0.4905		-0.374917	-0.910338	6.46632
0.491		-0.404011	-0.917026	6.47719
0.4915		-0.432143	-0.923979	6.48819
0.492		-0.459303	-0.93116	6.49935
0.4925		-0.485484	-0.938532	6.51069
0.493		-0.510684	-0.946053	6.52225
0.4935		-0.534902	-0.953683	6.53404
0.494		-0.558141	-0.96138	6.54609
0.4945		-0.58041	-0.969098	6.55842
0.495		-0.601716	-0.976794	6.57105
0.4955		-0.622074	-0.984423	6.58399
0.496		-0.641497	-0.991937	6.59726
0.4965		-0.660003	-0.999291	6.61086
0.497		-0.677614	-1.00644	6.62481
0.4975		-0.69435	-1.01333	6.63909
0.498		-0.710236	-1.01992	6.65371
0.4985		-0.725299	-1.02617	6.66866
[truncated: 1,003 more rows]

## Sheet: Supplementary Figure 1b
Supplementary Figure 1b
x	y
0	-3.39414
0.0005	-3.38248
0.001	-3.37021
0.0015	-3.35741
0.002	-3.34417
0.0025	-3.33057
0.003	-3.3167
0.0035	-3.30264
0.004	-3.28847
0.0045	-3.27426
0.005	-3.2601
0.0055	-3.24604
0.006	-3.23216
0.0065	-3.21852
0.007	-3.20516
0.0075	-3.19214
0.008	-3.17949
0.0085	-3.16726
0.009	-3.15547
0.0095	-3.14414
0.01	-3.13329
0.0105	-3.12294
0.011	-3.1131
0.0115	-3.10376
0.012	-3.09492
0.0125	-3.08657
0.013	-3.07871
0.0135	-3.07132
0.014	-3.06438
0.0145	-3.05786
0.015	-3.05175
0.0155	-3.04602
0.016	-3.04063
0.0165	-3.03556
0.017	-3.03077
0.0175	-3.02623
0.018	-3.0219
0.0185	-3.01775
0.019	-3.01373
0.0195	-3.00982
0.02	-3.00598
0.0205	-3.00216
0.021	-2.99833
0.0215	-2.99447
0.022	-2.99052
0.0225	-2.98645
0.023	-2.98224
0.0235	-2.97785
0.024	-2.97325
0.0245	-2.96841
0.025	-2.96331
0.0255	-2.95791
0.026	-2.95219
0.0265	-2.94613
0.027	-2.93971
0.0275	-2.9329
0.028	-2.9257
0.0285	-2.91809
0.029	-2.91006
0.0295	-2.90158
0.03	-2.89267
0.0305	-2.88331
0.031	-2.87351
0.0315	-2.86325
0.032	-2.85255
0.0325	-2.84141
0.033	-2.82985
0.0335	-2.81786
0.034	-2.80548
0.0345	-2.79271
0.035	-2.77958
0.0355	-2.76611
0.036	-2.75233
0.0365	-2.73826
0.037	-2.72395
0.0375	-2.70942
0.038	-2.69472
0.0385	-2.67987
0.039	-2.66492
0.0395	-2.64991
0.04	-2.63488
0.0405	-2.61988
0.041	-2.60495
0.0415	-2.59013
0.042	-2.57546
0.0425	-2.56099
0.043	-2.54676
0.0435	-2.5328
0.044	-2.51916
0.0445	-2.50588
0.045	-2.49298
0.0455	-2.48051
0.046	-2.46848
0.0465	-2.45693
0.047	-2.44588
0.0475	-2.43536
0.048	-2.42537
0.0485	-2.41594
0.049	-2.40707
0.0495	-2.39877
0.05	-2.39105
0.0505	-2.38391
0.051	-2.37734
0.0515	-2.37133
0.052	-2.36588
0.0525	-2.36097
0.053	-2.35657
0.0535	-2.35268
0.054	-2.34927
0.0545	-2.3463
0.055	-2.34375
0.0555	-2.34158
0.056	-2.33976
0.0565	-2.33824
0.057	-2.33699
0.0575	-2.33595
0.058	-2.33509
0.0585	-2.33436
0.059	-2.33371
0.0595	-2.33309
0.06	-2.33245
0.0605	-2.33175
0.061	-2.33092
0.0615	-2.32994
0.062	-2.32874
0.0625	-2.3273
0.063	-2.32555
0.0635	-2.32347
0.064	-2.32102
0.0645	-2.31817
0.065	-2.31489
0.0655	-2.31116
0.066	-2.30696
0.0665	-2.30227
0.067	-2.2971
0.0675	-2.29143
0.068	-2.28527
0.0685	-2.27864
0.069	-2.27154
0.0695	-2.26399
0.07	-2.25603
0.0705	-2.24769
0.071	-2.239
0.0715	-2.23001
0.072	-2.22076
0.0725	-2.2113
0.073	-2.20168
0.0735	-2.19197
0.074	-2.18221
0.0745	-2.17249
0.075	-2.16284
0.0755	-2.15335
0.076	-2.14408
0.0765	-2.13509
0.077	-2.12644
0.0775	-2.1182
0.078	-2.11044
0.0785	-2.10322
0.079	-2.09659
0.0795	-2.09062
0.08	-2.08535
0.0805	-2.08085
0.081	-2.07716
0.0815	-2.07433
0.082	-2.0724
0.0825	-2.07141
0.083	-2.07139
0.0835	-2.07238
0.084	-2.07439
0.0845	-2.07746
0.085	-2.0816
0.0855	-2.08682
0.086	-2.09313
0.0865	-2.10052
0.087	-2.109
0.0875	-2.11856
0.088	-2.12918
0.0885	-2.14084
0.089	-2.15352
0.0895	-2.16718
0.09	-2.1818
0.0905	-2.19732
0.091	-2.2137
0.0915	-2.23089
0.092	-2.24883
0.0925	-2.26746
0.093	-2.28672
0.0935	-2.30653
0.094	-2.32681
0.0945	-2.3475
0.095	-2.36852
0.0955	-2.38977
0.096	-2.41117
0.0965	-2.43264
0.097	-2.45409
0.0975	-2.47543
0.098	-2.49657
0.0985	-2.51742
0.099	-2.53789
0.0995	-2.5579
0.1	-2.57736
0.1005	-2.59618
0.101	-2.61429
0.1015	-2.6316
0.102	-2.64803
0.1025	-2.66352
0.103	-2.67798
0.1035	-2.69135
0.104	-2.70357
0.1045	-2.71457
0.105	-2.7243
0.1055	-2.7327
0.106	-2.73971
0.1065	-2.7453
0.107	-2.74942
0.1075	-2.75202
0.108	-2.75308
0.1085	-2.75256
0.109	-2.75043
0.1095	-2.74667
0.11	-2.74126
0.1105	-2.73417
0.111	-2.72541
0.1115	-2.71495
0.112	-2.70279
0.1125	-2.68893
0.113	-2.67338
0.1135	-2.65614
0.114	-2.63721
0.1145	-2.6166
0.115	-2.59434
0.1155	-2.57045
0.116	-2.54493
0.1165	-2.51782
0.117	-2.48914
0.1175	-2.45891
0.118	-2.42718
0.1185	-2.39396
0.119	-2.3593
0.1195	-2.32322
0.12	-2.28576
0.1205	-2.24695
0.121	-2.20683
0.1215	-2.16543
0.122	-2.12279
0.1225	-2.07894
0.123	-2.0339
0.1235	-1.98772
0.124	-1.94042
0.1245	-1.89202
0.125	-1.84256
0.1255	-1.79206
0.126	-1.74053
0.1265	-1.688
0.127	-1.63449
0.1275	-1.58
0.128	-1.52455
0.1285	-1.46815
0.129	-1.4108
0.1295	-1.35252
0.13	-1.29329
0.1305	-1.23313
0.131	-1.17202
0.1315	-1.10997
0.132	-1.04697
0.1325	-0.983004
0.133	-0.918068
0.1335	-0.852149
0.134	-0.785236
0.1345	-0.717313
0.135	-0.648368
0.1355	-0.578384
0.136	-0.507348
0.1365	-0.435242
0.137	-0.362053
0.1375	-0.287766
0.138	-0.212365
0.1385	-0.135839
0.139	-0.0581747
0.1395	0.0206378
0.14	0.100607
0.1405	0.181741
0.141	0.264043
0.1415	0.347517
0.142	0.43216
0.1425	0.517971
0.143	0.604941
0.1435	0.693063
0.144	0.782321
0.1445	0.8727
0.145	0.964178
0.1455	1.05673
0.146	1.15033
0.1465	1.24494
0.147	1.34054
0.1475	1.43706
0.148	1.53448
0.1485	1.63275
0.149	1.73181
0.1495	1.8316
0.15	1.93207
0.1505	2.03316
0.151	2.13481
0.1515	2.23694
0.152	2.33948
0.1525	2.44237
0.153	2.54554
0.1535	2.6489
0.154	2.7524
0.1545	2.85594
0.155	2.95947
0.1555	3.0629
0.156	3.16616
0.1565	3.26918
0.157	3.3719
0.1575	3.47424
0.158	3.57613
0.1585	3.67753
0.159	3.77835
0.1595	3.87855
0.16	3.97807
0.1605	4.07686
0.161	4.17486
0.1615	4.27203
0.162	4.36833
0.1625	4.46371
0.163	4.55814
0.1635	4.65158
0.164	4.74398
0.1645	4.83534
0.165	4.9256
0.1655	5.01476
0.166	5.10277
0.1665	5.18963
0.167	5.27529
0.1675	5.35976
0.168	5.443
0.1685	5.52499
0.169	5.60573
0.1695	5.68518
0.17	5.76335
0.1705	5.8402
0.171	5.91573
0.1715	5.98993
0.172	6.06277
0.1725	6.13425
0.173	6.20435
0.1735	6.27305
0.174	6.34035
0.1745	6.40624
0.175	6.47069
0.1755	6.5337
0.176	6.59525
0.1765	6.65534
0.177	6.71396
0.1775	6.77108
0.178	6.82671
0.1785	6.88083
0.179	6.93343
0.1795	6.9845
0.18	7.03404
0.1805	7.08204
0.181	7.12849
0.1815	7.17339
0.182	7.21674
0.1825	7.25852
0.183	7.29875
0.1835	7.33742
0.184	7.37454
0.1845	7.4101
0.185	7.44412
0.1855	7.4766
0.186	7.50756
0.1865	7.53701
0.187	7.56496
0.1875	7.59143
0.188	7.61645
0.1885	7.64004
0.189	7.66222
0.1895	7.68303
0.19	7.7025
0.1905	7.72066
0.191	7.73756
0.1915	7.75322
0.192	7.76771
0.1925	7.78106
0.193	7.79332
0.1935	7.80455
0.194	7.81479
0.1945	7.82411
0.195	7.83255
0.1955	7.84017
0.196	7.84703
0.1965	7.85318
0.197	7.85869
0.1975	7.86361
0.198	7.868
0.1985	7.87191
0.199	7.87539
0.1995	7.87849
0.2	7.88127
0.2005	7.88377
0.201	7.88604
0.2015	7.88811
0.202	7.89002
0.2025	7.89181
0.203	7.8935
0.2035	7.89512
0.204	7.89669
0.2045	7.89824
0.205	7.89976
0.2055	7.90127
0.206	7.90278
0.2065	7.90427
0.207	7.90576
0.2075	7.90723
0.208	7.90867
0.2085	7.91006
0.209	7.91138
0.2095	7.91261
0.21	7.91373
0.2105	7.9147
0.211	7.91549
0.2115	7.91608
0.212	7.91642
0.2125	7.91649
0.213	7.91624
0.2135	7.91563
0.214	7.91463
0.2145	7.9132
0.215	7.9113
0.2155	7.90889
0.216	7.90594
0.2165	7.90241
0.217	7.89826
0.2175	7.89345
0.218	7.88796
0.2185	7.88175
0.219	7.8748
0.2195	7.86706
0.22	7.85851
0.2205	7.84913
0.221	7.83887
0.2215	7.82773
0.222	7.81567
0.2225	7.80266
0.223	7.78868
0.2235	7.7737
0.224	7.7577
0.2245	7.74064
0.225	7.7225
0.2255	7.70326
0.226	7.68288
0.2265	7.66132
0.227	7.63857
0.2275	7.61458
0.228	7.58933
0.2285	7.56278
0.229	7.5349
0.2295	7.50565
0.23	7.475
0.2305	7.44292
0.231	7.40936
0.2315	7.3743
0.232	7.33771
0.2325	7.29956
0.233	7.25982
0.2335	7.21847
0.234	7.17548
0.2345	7.13084
0.235	7.08454
0.2355	7.03656
0.236	6.98691
0.2365	6.93558
0.237	6.88257
0.2375	6.82791
0.238	6.77161
0.2385	6.71369
0.239	6.65418
0.2395	6.59311
0.24	6.53052
0.2405	6.46646
0.241	6.40098
0.2415	6.33412
0.242	6.26596
0.2425	6.19654
0.243	6.12593
0.2435	6.05421
0.244	5.98143
0.2445	5.90768
0.245	5.83302
0.2455	5.75752
0.246	5.68127
0.2465	5.60434
0.247	5.52679
0.2475	5.4487
0.248	5.37015
0.2485	5.29119
0.249	5.2119
0.2495	5.13235
0.25	5.05259
0.2505	4.97269
0.251	4.8927
0.2515	4.81269
0.252	4.7327
0.2525	4.65279
0.253	4.57301
0.2535	4.4934
0.254	4.414
0.2545	4.33487
0.255	4.25605
0.2555	4.17756
0.256	4.09945
0.2565	4.02175
0.257	3.94451
0.2575	3.86774
0.258	3.79149
0.2585	3.71579
0.259	3.64066
0.2595	3.56614
0.26	3.49225
0.2605	3.41902
0.261	3.34649
0.2615	3.27467
0.262	3.2036
0.2625	3.1333
0.263	3.06379
0.2635	2.99511
0.264	2.92727
0.2645	2.8603
0.265	2.79423
0.2655	2.72907
0.266	2.66485
0.2665	2.60159
0.267	2.5393
0.2675	2.47801
0.268	2.41773
0.2685	2.35847
0.269	2.30026
0.2695	2.24311
0.27	2.18701
0.2705	2.132
0.271	2.07806
0.2715	2.02521
0.272	1.97345
0.2725	1.92279
0.273	1.87322
0.2735	1.82474
0.274	1.77734
0.2745	1.73103
0.275	1.68579
0.2755	1.64161
0.276	1.59848
0.2765	1.55639
0.277	1.51533
0.2775	1.47527
0.278	1.4362
0.2785	1.3981
0.279	1.36095
0.2795	1.32473
0.28	1.28941
0.2805	1.25497
0.281	1.22138
0.2815	1.18863
0.282	1.15668
0.2825	1.1255
0.283	1.09508
0.2835	1.06539
0.284	1.03638
0.2845	1.00805
0.285	0.980361
0.2855	0.953286
0.286	0.926799
0.2865	0.900873
0.287	0.875483
0.2875	0.850603
0.288	0.826208
0.2885	0.802274
0.289	0.778777
0.2895	0.755693
0.29	0.733001
0.2905	0.710679
0.291	0.688707
0.2915	0.667064
0.292	0.645733
0.2925	0.624695
0.293	0.603933
0.2935	0.583431
0.294	0.563175
0.2945	0.543151
0.295	0.523344
0.2955	0.503745
0.296	0.48434
0.2965	0.46512
0.297	0.446077
0.2975	0.427202
0.298	0.408487
0.2985	0.389927
0.299	0.371515
0.2995	0.353249
0.3	0.335124
0.3005	0.317137
0.301	0.299287
0.3015	0.281573
0.302	0.263995
0.3025	0.246553
0.303	0.229249
0.3035	0.212086
0.304	0.195066
0.3045	0.178194
0.305	0.161474
0.3055	0.144911
0.306	0.128512
0.3065	0.112283
0.307	0.0962308
0.3075	0.080364
0.308	0.064691
0.3085	0.0492207
0.309	0.0339626
0.3095	0.0189267
0.31	0.00412321
0.3105	-0.0104371
0.311	-0.0247431
0.3115	-0.0387837
0.312	-0.0525474
0.3125	-0.0660226
0.313	-0.0791975
0.3135	-0.0920606
0.314	-0.1046
0.3145	-0.116805
0.315	-0.128663
0.3155	-0.140163
0.316	-0.151296
0.3165	-0.162049
0.317	-0.172413
0.3175	-0.182379
0.318	-0.191938
0.3185	-0.201081
0.319	-0.209799
0.3195	-0.218087
0.32	-0.225938
0.3205	-0.233346
0.321	-0.240306
0.3215	-0.246815
0.322	-0.25287
0.3225	-0.258468
0.323	-0.263609
0.3235	-0.268293
0.324	-0.272521
0.3245	-0.276296
0.325	-0.27962
0.3255	-0.2825
0.326	-0.28494
0.3265	-0.286949
0.327	-0.288535
0.3275	-0.289707
0.328	-0.290478
0.3285	-0.290861
0.329	-0.290869
0.3295	-0.290518
0.33	-0.289826
0.3305	-0.288811
0.331	-0.287493
0.3315	-0.285894
0.332	-0.284036
0.3325	-0.281945
0.333	-0.279646
0.3335	-0.277165
0.334	-0.274531
0.3345	-0.271774
0.335	-0.268923
0.3355	-0.26601
0.336	-0.263067
0.3365	-0.260128
0.337	-0.257225
0.3375	-0.254394
0.338	-0.251668
0.3385	-0.249083
0.339	-0.246673
0.3395	-0.244473
0.34	-0.242518
0.3405	-0.240841
0.341	-0.239477
0.3415	-0.238457
0.342	-0.237814
0.3425	-0.237577
0.343	-0.237777
0.3435	-0.238441
0.344	-0.239593
0.3445	-0.241259
0.345	-0.243459
0.3455	-0.246212
0.346	-0.249536
0.3465	-0.253443
0.347	-0.257944
0.3475	-0.263048
0.348	-0.268757
0.3485	-0.275073
0.349	-0.281994
0.3495	-0.289511
0.35	-0.297615
0.3505	-0.306292
0.351	-0.315523
0.3515	-0.325286
0.352	-0.335554
0.3525	-0.3463
0.353	-0.357487
0.3535	-0.36908
0.354	-0.381037
0.3545	-0.393315
0.355	-0.405866
0.3555	-0.418641
0.356	-0.431587
0.3565	-0.444649
0.357	-0.457771
0.3575	-0.470896
0.358	-0.483963
0.3585	-0.496912
0.359	-0.509684
0.3595	-0.522216
0.36	-0.53445
0.3605	-0.546325
0.361	-0.557782
0.3615	-0.568765
0.362	-0.579216
0.3625	-0.589084
0.363	-0.598316
0.3635	-0.606864
0.364	-0.614683
0.3645	-0.621729
0.365	-0.627966
0.3655	-0.633356
0.366	-0.63787
0.3665	-0.64148
0.367	-0.644164
0.3675	-0.645903
0.368	-0.646684
0.3685	-0.646499
0.369	-0.645343
0.3695	-0.643217
0.37	-0.640128
0.3705	-0.636085
0.371	-0.631105
0.3715	-0.625208
0.372	-0.618418
0.3725	-0.610766
0.373	-0.602286
0.3735	-0.593015
0.374	-0.582996
0.3745	-0.572274
0.375	-0.5609
0.3755	-0.548925
0.376	-0.536404
0.3765	-0.523396
0.377	-0.50996
0.3775	-0.496158
0.378	-0.482052
0.3785	-0.467707
0.379	-0.453187
0.3795	-0.438556
0.38	-0.423879
0.3805	-0.409221
0.381	-0.394643
0.3815	-0.380208
0.382	-0.365978
0.3825	-0.352009
0.383	-0.338358
0.3835	-0.325081
0.384	-0.312227
0.3845	-0.299847
0.385	-0.287985
0.3855	-0.276684
0.386	-0.265984
0.3865	-0.255919
0.387	-0.246523
0.3875	-0.237823
0.388	-0.229844
0.3885	-0.222607
0.389	-0.216129
0.3895	-0.210422
0.39	-0.205495
0.3905	-0.201354
0.391	-0.197999
0.3915	-0.195427
0.392	-0.193631
0.3925	-0.192601
0.393	-0.192321
0.3935	-0.192774
0.394	-0.193937
0.3945	-0.195785
0.395	-0.198288
0.3955	-0.201416
0.396	-0.205132
0.3965	-0.209398
0.397	-0.214173
0.3975	-0.219415
0.398	-0.225077
0.3985	-0.231113
0.399	-0.237473
0.3995	-0.244107
0.4	-0.250964
0.4005	-0.25799
0.401	-0.265134
0.4015	-0.272343
0.402	-0.279564
0.4025	-0.286746
0.403	-0.293838
0.4035	-0.30079
0.404	-0.307554
0.4045	-0.314084
0.405	-0.320337
0.4055	-0.32627
0.406	-0.331844
0.4065	-0.337025
0.407	-0.341778
0.4075	-0.346074
0.408	-0.349888
0.4085	-0.353195
0.409	-0.355976
0.4095	-0.358215
0.41	-0.359901
0.4105	-0.361023
0.411	-0.361577
0.4115	-0.36156
0.412	-0.360974
0.4125	-0.359823
0.413	-0.358114
0.4135	-0.355857
0.414	-0.353066
0.4145	-0.349755
0.415	-0.345943
0.4155	-0.341648
0.416	-0.336893
0.4165	-0.331701
0.417	-0.326096
0.4175	-0.320104
0.418	-0.313753
0.4185	-0.30707
0.419	-0.300082
0.4195	-0.29282
0.42	-0.285311
0.4205	-0.277583
0.421	-0.269666
0.4215	-0.261586
0.422	-0.253372
0.4225	-0.245048
0.423	-0.236641
0.4235	-0.228175
0.424	-0.219672
0.4245	-0.211154
0.425	-0.202641
0.4255	-0.194152
0.426	-0.185703
0.4265	-0.177308
0.427	-0.168983
0.4275	-0.160737
0.428	-0.152581
0.4285	-0.144522
0.429	-0.136568
0.4295	-0.128723
0.43	-0.120988
0.4305	-0.113367
0.431	-0.105859
0.4315	-0.0984617
0.432	-0.0911734
0.4325	-0.08399
0.433	-0.0769067
0.4335	-0.0699179
0.434	-0.0630171
0.4345	-0.0561977
0.435	-0.0494523
0.4355	-0.0427735
0.436	-0.0361539
0.4365	-0.0295863
0.437	-0.0230635
0.4375	-0.0165791
0.438	-0.0101272
0.4385	-0.00370268
0.439	0.00269864
0.4395	0.00907989
0.44	0.015443
0.4405	0.0217887
0.441	0.0281163
0.4415	0.0344237
0.442	0.0407072
0.4425	0.0469617
0.443	0.0531805
0.4435	0.0593554
0.444	0.0654768
0.4445	0.0715335
0.445	0.077513
0.4455	0.0834015
0.446	0.089184
0.4465	0.0948445
0.447	0.100366
0.4475	0.105731
0.448	0.110922
0.4485	0.11592
0.449	0.120706
0.4495	0.125262
0.45	0.129569
0.4505	0.133611
0.451	0.137369
0.4515	0.140828
0.452	0.143973
0.4525	0.14679
0.453	0.149268
0.4535	0.151397
0.454	0.153167
0.4545	0.154575
0.455	0.155615
0.4555	0.156287
0.456	0.156591
0.4565	0.156533
0.457	0.156118
0.4575	0.155357
0.458	0.154261
0.4585	0.152847
0.459	0.151132
0.4595	0.149138
0.46	0.146889
0.4605	0.144411
0.461	0.141733
0.4615	0.138888
0.462	0.13591
0.4625	0.132836
0.463	0.129704
0.4635	0.126556
0.464	0.123433
0.4645	0.120381
0.465	0.117443
0.4655	0.114668
0.466	0.112103
0.4665	0.109795
0.467	0.107794
0.4675	0.106147
0.468	0.104905
0.4685	0.104114
0.469	0.103823
0.4695	0.104078
0.47	0.104926
0.4705	0.106409
0.471	0.108572
0.4715	0.111454
0.472	0.115094
0.4725	0.119529
0.473	0.124791
0.4735	0.130911
0.474	0.137917
0.4745	0.145834
0.475	0.15468
0.4755	0.164475
0.476	0.17523
0.4765	0.186955
0.477	0.199653
0.4775	0.213327
0.478	0.22797
0.4785	0.243575
0.479	0.260129
0.4795	0.277612
0.48	0.296002
0.4805	0.315272
0.481	0.335388
0.4815	0.356315
0.482	0.378011
0.4825	0.400431
0.483	0.423523
0.4835	0.447236
0.484	0.471512
0.4845	0.49629
0.485	0.521507
0.4855	0.547097
0.486	0.572993
0.4865	0.599125
0.487	0.625423
0.4875	0.651815
0.488	0.67823
0.4885	0.704598
0.489	0.73085
0.4895	0.756918
0.49	0.782736
0.4905	0.808242
0.491	0.833375
0.4915	0.858082
0.492	0.882309
0.4925	0.906011
0.493	0.929147
0.4935	0.951679
0.494	0.973578
0.4945	0.994818
0.495	1.01538
0.4955	1.03526
0.496	1.05444
0.4965	1.07293
0.497	1.09073
0.4975	1.10786
0.498	1.12433
0.4985	1.14018
0.499	1.15542
0.4995	1.17011
0.5	1.18427
0.5005	1.19795
0.501	1.21121
0.5015	1.2241
0.502	1.23667
0.5025	1.249
0.503	1.26113
0.5035	1.27314
0.504	1.2851
0.5045	1.29707
0.505	1.30913
0.5055	1.32135
0.506	1.33379
0.5065	1.34654
0.507	1.35965
0.5075	1.37321
0.508	1.38727
0.5085	1.4019
0.509	1.41717
0.5095	1.43313
0.51	1.44985
0.5105	1.46738
0.511	1.48577
0.5115	1.50506
0.512	1.5253
0.5125	1.54652
0.513	1.56875
0.5135	1.59203
0.514	1.61637
0.5145	1.64179
0.515	1.6683
0.5155	1.6959
0.516	1.72459
0.5165	1.75436
0.517	1.7852
0.5175	1.81709
0.518	1.84999
0.5185	1.88389
0.519	1.91872
0.5195	1.95446
0.52	1.99105
0.5205	2.02843
0.521	2.06654
0.5215	2.10531
0.522	2.14467
0.5225	2.18454
0.523	2.22484
0.5235	2.26549
0.524	2.3064
0.5245	2.34747
0.525	2.38861
0.5255	2.42974
0.526	2.47075
0.5265	2.51155
0.527	2.55205
0.5275	2.59215
0.528	2.63175
0.5285	2.67078
0.529	2.70914
0.5295	2.74675
0.53	2.78353
0.5305	2.81941
0.531	2.85432
0.5315	2.8882
0.532	2.92099
0.5325	2.95264
0.533	2.98311
0.5335	3.01236
0.534	3.04037
0.5345	3.06712
0.535	3.09258
0.5355	3.11677
0.536	3.13966
0.5365	3.16129
0.537	3.18165
0.5375	3.20078
0.538	3.21869
0.5385	3.23543
0.539	3.25102
0.5395	3.26552
0.54	3.27898
0.5405	3.29144
0.541	3.30297
0.5415	3.31361
0.542	3.32344
0.5425	3.33251
0.543	3.3409
0.5435	3.34866
0.544	3.35587
0.5445	3.36259
0.545	3.3689
0.5455	3.37485
0.546	3.38051
0.5465	3.38596
0.547	3.39125
0.5475	3.39644
0.548	3.40159
0.5485	3.40676
0.549	3.41201
0.5495	3.41738
0.55	3.42293
0.5505	3.42869
0.551	3.43471
0.5515	3.44102
0.552	3.44767
0.5525	3.45467
0.553	3.46205
0.5535	3.46983
0.554	3.47803
0.5545	3.48666
0.555	3.49573
0.5555	3.50523
0.556	3.51517
0.5565	3.52553
0.557	3.53632
0.5575	3.5475
0.558	3.55905
0.5585	3.57096
0.559	3.5832
0.5595	3.59572
0.56	3.6085
0.5605	3.62149
0.561	3.63464
0.5615	3.64792
0.562	3.66126
0.5625	3.67462
0.563	3.68795
0.5635	3.70117
0.564	3.71425
0.5645	3.72711
0.565	3.7397
0.5655	3.75196
0.566	3.76383
0.5665	3.77525
0.567	3.78617
0.5675	3.79652
0.568	3.80627
0.5685	3.81534
0.569	3.82371
0.5695	3.83131
0.57	3.83812
0.5705	3.84408
0.571	3.84917
0.5715	3.85336
0.572	3.85661
0.5725	3.85891
0.573	3.86023
0.5735	3.86056
0.574	3.85989
0.5745	3.85821
0.575	3.85552
0.5755	3.85182
0.576	3.84712
0.5765	3.84141
0.577	3.83472
0.5775	3.82705
0.578	3.81842
0.5785	3.80885
0.579	3.79836
0.5795	3.78698
0.58	3.77474
0.5805	3.76165
0.581	3.74775
0.5815	3.73306
0.582	3.71763
0.5825	3.70149
0.583	3.68466
0.5835	3.66718
0.584	3.64909
0.5845	3.63042
0.585	3.61121
0.5855	3.5915
0.586	3.57131
0.5865	3.55069
0.587	3.52968
0.5875	3.5083
0.588	3.48659
0.5885	3.46458
0.589	3.44231
0.5895	3.41982
0.59	3.39713
0.5905	3.37426
0.591	3.35126
0.5915	3.32815
0.592	3.30496
0.5925	3.28171
0.593	3.25843
0.5935	3.23514
0.594	3.21186
0.5945	3.18862
0.595	3.16544
0.5955	3.14233
0.596	3.11931
0.5965	3.0964
0.597	3.07362
0.5975	3.05098
0.598	3.0285
0.5985	3.00619
0.599	2.98406
0.5995	2.96213
0.6	2.94041
0.6005	2.91891
0.601	2.89765
0.6015	2.87663
0.602	2.85587
0.6025	2.83538
0.603	2.81516
0.6035	2.79524
0.604	2.77562
0.6045	2.75631
0.605	2.73733
0.6055	2.71867
0.606	2.70036
0.6065	2.68239
0.607	2.66478
0.6075	2.64754
0.608	2.63067
0.6085	2.61418
0.609	2.59806
0.6095	2.58234
0.61	2.56699
0.6105	2.55204
0.611	2.53748
0.6115	2.5233
0.612	2.5095
0.6125	2.49608
0.613	2.48303
0.6135	2.47033
0.614	2.45799
0.6145	2.44598
0.615	2.4343
0.6155	2.42292
0.616	2.41184
0.6165	2.40102
0.617	2.39045
0.6175	2.38011
0.618	2.36997
0.6185	2.36001
0.619	2.3502
0.6195	2.34052
0.62	2.33094
0.6205	2.32142
0.621	2.31195
0.6215	2.30248
0.622	2.293
0.6225	2.28347
0.623	2.27387
0.6235	2.26415
0.624	2.2543
0.6245	2.24428
0.625	2.23407
0.6255	2.22365
0.626	2.21297
0.6265	2.20202
0.627	2.19078
0.6275	2.17922
0.628	2.16731
0.6285	2.15504
0.629	2.14238
0.6295	2.12932
0.63	2.11584
0.6305	2.10193
0.631	2.08755
0.6315	2.07272
0.632	2.0574
0.6325	2.04159
0.633	2.02529
0.6335	2.00847
0.634	1.99114
0.6345	1.97329
0.635	1.95493
0.6355	1.93603
0.636	1.91662
0.6365	1.89668
0.637	1.87622
0.6375	1.85526
0.638	1.83379
0.6385	1.81183
0.639	1.78938
0.6395	1.76646
0.64	1.74309
0.6405	1.71928
0.641	1.69504
0.6415	1.67041
0.642	1.64539
0.6425	1.62001
0.643	1.59429
0.6435	1.56827
0.644	1.54195
0.6445	1.51536
0.645	1.48854
0.6455	1.4615
0.646	1.43426
0.6465	1.40686
0.647	1.37932
0.6475	1.35165
0.648	1.32389
0.6485	1.29605
0.649	1.26814
0.6495	1.24019
0.65	1.21222
0.6505	1.18423
0.651	1.15625
0.6515	1.12827
0.652	1.10032
0.6525	1.07239
0.653	1.04449
0.6535	1.01663
0.654	0.988812
0.6545	0.961028
0.655	0.93328
0.6555	0.905563
0.656	0.877874
0.6565	0.850206
0.657	0.822552
0.6575	0.794903
0.658	0.76725
0.6585	0.73958
0.659	0.711884
0.6595	0.68415
0.66	0.656363
0.6605	0.628513
0.661	0.600584
0.6615	0.572564
0.662	0.544439
0.6625	0.516196
0.663	0.487821
0.6635	0.4593
0.664	0.430622
0.6645	0.401774
0.665	0.372744
0.6655	0.34352
0.666	0.314092
0.6665	0.284451
0.667	0.254586
0.6675	0.224491
0.668	0.194157
0.6685	0.163579
0.669	0.132751
0.6695	0.10167
0.67	0.0703325
0.6705	0.0387381
0.671	0.0068864
0.6715	-0.025221
0.672	-0.0575811
0.6725	-0.0901893
0.673	-0.12304
0.6735	-0.156124
0.674	-0.189434
0.6745	-0.222957
0.675	-0.256681
0.6755	-0.290591
0.676	-0.324672
0.6765	-0.358905
0.677	-0.393272
0.6775	-0.427751
0.678	-0.46232
0.6785	-0.496955
0.679	-0.531633
0.6795	-0.566326
0.68	-0.601008
0.6805	-0.635651
0.681	-0.670227
0.6815	-0.704707
0.682	-0.739062
0.6825	-0.773262
0.683	-0.807278
0.6835	-0.84108
0.684	-0.874639
0.6845	-0.907928
0.685	-0.940917
0.6855	-0.97358
0.686	-1.00589
0.6865	-1.03782
0.687	-1.06935
0.6875	-1.10045
0.688	-1.13111
0.6885	-1.16129
0.689	-1.19099
0.6895	-1.22018
0.69	-1.24884
0.6905	-1.27697
0.691	-1.30453
0.6915	-1.33153
0.692	-1.35795
0.6925	-1.38377
0.693	-1.40899
0.6935	-1.4336
0.694	-1.45758
0.6945	-1.48094
0.695	-1.50367
0.6955	-1.52575
0.696	-1.54719
0.6965	-1.56799
0.697	-1.58812
0.6975	-1.60761
0.698	-1.62643
0.6985	-1.64459
0.699	-1.66209
0.6995	-1.67893
0.7	-1.69509
0.7005	-1.71059
0.701	-1.72542
0.7015	-1.73958
0.702	-1.75307
0.7025	-1.76588
0.703	-1.77802
0.7035	-1.78948
0.704	-1.80026
0.7045	-1.81036
0.705	-1.81977
0.7055	-1.82849
0.706	-1.83652
0.7065	-1.84386
0.707	-1.8505
0.7075	-1.85643
0.708	-1.86165
0.7085	-1.86617
0.709	-1.86996
0.7095	-1.87304
0.71	-1.87539
0.7105	-1.877
0.711	-1.87789
0.7115	-1.87803
0.712	-1.87743
0.7125	-1.87609
0.713	-1.874
0.7135	-1.87117
0.714	-1.8676
0.7145	-1.86328
0.715	-1.85822
0.7155	-1.85243
0.716	-1.84591
0.7165	-1.83867
0.717	-1.83074
0.7175	-1.82211
0.718	-1.81281
0.7185	-1.80285
0.719	-1.79227
0.7195	-1.78107
0.72	-1.7693
0.7205	-1.75698
0.721	-1.74414
0.7215	-1.73083
0.722	-1.71707
0.7225	-1.70292
0.723	-1.68841
0.7235	-1.67359
0.724	-1.65852
0.7245	-1.64324
0.725	-1.62781
0.7255	-1.61227
0.726	-1.5967
0.7265	-1.58113
0.727	-1.56563
0.7275	-1.55026
0.728	-1.53507
0.7285	-1.52012
0.729	-1.50546
0.7295	-1.49115
0.73	-1.47725
0.7305	-1.4638
0.731	-1.45085
0.7315	-1.43845
0.732	-1.42665
0.7325	-1.41548
0.733	-1.40498
0.7335	-1.39518
0.734	-1.38612
0.7345	-1.37781
0.735	-1.37029
0.7355	-1.36356
0.736	-1.35765
0.7365	-1.35255
0.737	-1.34828
0.7375	-1.34483
0.738	-1.34219
0.7385	-1.34035
0.739	-1.33931
0.7395	-1.33903
0.74	-1.3395
0.7405	-1.34069
0.741	-1.34256
0.7415	-1.34508
0.742	-1.34821
0.7425	-1.3519
0.743	-1.35611
0.7435	-1.36078
0.744	-1.36587
0.7445	-1.37131
0.745	-1.37706
0.7455	-1.38304
0.746	-1.38921
0.7465	-1.39549
0.747	-1.40183
0.7475	-1.40816
0.748	-1.41443
0.7485	-1.42056
0.749	-1.4265
0.7495	-1.43219
0.75	-1.43758
0.7505	-1.4426
0.751	-1.4472
0.7515	-1.45134
0.752	-1.45496
0.7525	-1.45804
0.753	-1.46052
0.7535	-1.46237
0.754	-1.46356
0.7545	-1.46407
0.755	-1.46388
0.7555	-1.46298
0.756	-1.46134
0.7565	-1.45898
0.757	-1.45588
0.7575	-1.45205
0.758	-1.44751
0.7585	-1.44227
0.759	-1.43635
0.7595	-1.42977
0.76	-1.42258
0.7605	-1.41479
0.761	-1.40646
0.7615	-1.39761
0.762	-1.38831
0.7625	-1.3786
0.763	-1.36852
0.7635	-1.35815
0.764	-1.34752
0.7645	-1.33671
0.765	-1.32577
0.7655	-1.31476
0.766	-1.30374
0.7665	-1.29279
0.767	-1.28195
0.7675	-1.27129
0.768	-1.26088
0.7685	-1.25076
0.769	-1.24101
0.7695	-1.23167
0.77	-1.2228
0.7705	-1.21445
0.771	-1.20667
0.7715	-1.1995
0.772	-1.19299
0.7725	-1.18718
0.773	-1.1821
0.7735	-1.17778
0.774	-1.17425
0.7745	-1.17153
0.775	-1.16963
0.7755	-1.16859
0.776	-1.16839
0.7765	-1.16905
0.777	-1.17056
0.7775	-1.17292
0.778	-1.17611
0.7785	-1.18013
0.779	-1.18495
0.7795	-1.19055
0.78	-1.19689
0.7805	-1.20394
0.781	-1.21167
0.7815	-1.22002
0.782	-1.22895
0.7825	-1.23841
0.783	-1.24834
0.7835	-1.25869
0.784	-1.26938
0.7845	-1.28036
0.785	-1.29157
0.7855	-1.30292
0.786	-1.31435
0.7865	-1.32579
0.787	-1.33717
0.7875	-1.3484
0.788	-1.35943
0.7885	-1.37018
0.789	-1.38057
0.7895	-1.39053
0.79	-1.40001
0.7905	-1.40892
0.791	-1.41722
0.7915	-1.42484
0.792	-1.43172
0.7925	-1.43782
0.793	-1.44308
0.7935	-1.44746
0.794	-1.45092
0.7945	-1.45342
0.795	-1.45494
0.7955	-1.45545
0.796	-1.45493
0.7965	-1.45336
0.797	-1.45074
0.7975	-1.44706
0.798	-1.44232
0.7985	-1.43652
0.799	-1.42967
0.7995	-1.42179
0.8	-1.41289
0.8005	-1.403
0.801	-1.39215
0.8015	-1.38035
0.802	-1.36765
0.8025	-1.35409
0.803	-1.33969
0.8035	-1.32451
0.804	-1.30858
0.8045	-1.29195
0.805	-1.27468
0.8055	-1.2568
0.806	-1.23836
0.8065	-1.21943
0.807	-1.20004
0.8075	-1.18026
0.808	-1.16012
0.8085	-1.13969
0.809	-1.119
0.8095	-1.09811
0.81	-1.07708
0.8105	-1.05593
0.811	-1.03473
0.8115	-1.0135
0.812	-0.992305
0.8125	-0.97117
0.813	-0.950137
0.8135	-0.92924
0.814	-0.908512
0.8145	-0.887985
0.815	-0.867687
0.8155	-0.847642
0.816	-0.827875
0.8165	-0.808406
0.817	-0.789253
0.8175	-0.770431
0.818	-0.751954
0.8185	-0.733832
0.819	-0.716073
0.8195	-0.698682
0.82	-0.681664
0.8205	-0.665019
0.821	-0.648746
0.8215	-0.632842
0.822	-0.617303
0.8225	-0.60212
0.823	-0.587287
0.8235	-0.572792
0.824	-0.558624
0.8245	-0.54477
0.825	-0.531215
0.8255	-0.517946
0.826	-0.504944
0.8265	-0.492195
0.827	-0.479679
0.8275	-0.467379
0.828	-0.455277
0.8285	-0.443354
0.829	-0.431591
0.8295	-0.41997
0.83	-0.408472
0.8305	-0.39708
0.831	-0.385775
0.8315	-0.374542
0.832	-0.363362
0.8325	-0.352222
0.833	-0.341107
0.8335	-0.330002
0.834	-0.318896
0.8345	-0.307777
0.835	-0.296635
0.8355	-0.285462
0.836	-0.274249
0.8365	-0.262992
0.837	-0.251684
0.8375	-0.240324
0.838	-0.22891
0.8385	-0.217441
0.839	-0.20592
0.8395	-0.194347
0.84	-0.182729
0.8405	-0.171069
0.841	-0.159376
0.8415	-0.147656
0.842	-0.13592
0.8425	-0.124178
0.843	-0.112441
0.8435	-0.100722
0.844	-0.0890336
0.8445	-0.0773897
0.845	-0.0658049
0.8455	-0.0542944
0.846	-0.0428734
0.8465	-0.0315577
0.847	-0.0203631
0.8475	-0.00930541
0.848	0.00159947
0.8485	0.012336
0.849	0.0228888
0.8495	0.033243
0.85	0.0433842
0.8505	0.0532986
0.851	0.062973
0.8515	0.0723951
0.852	0.0815533
0.8525	0.0904369
0.853	0.0990364
0.8535	0.107343
0.854	0.115349
0.8545	0.123049
0.855	0.130436
0.8555	0.137506
0.856	0.144258
0.8565	0.150688
0.857	0.156796
0.8575	0.162584
0.858	0.168052
0.8585	0.173203
0.859	0.178042
0.8595	0.182575
0.86	0.186807
0.8605	0.190745
0.861	0.194399
0.8615	0.197778
0.862	0.200892
0.8625	0.203752
0.863	0.206372
0.8635	0.208762
0.864	0.210938
0.8645	0.212912
0.865	0.214701
0.8655	0.216319
0.866	0.217782
0.8665	0.219105
0.867	0.220306
0.8675	0.2214
0.868	0.222404
0.8685	0.223334
0.869	0.224208
0.8695	0.225041
0.87	0.225849
0.8705	0.22665
0.871	0.227457
0.8715	0.228287
0.872	0.229154
0.8725	0.230072
0.873	0.231056
0.8735	0.232117
0.874	0.233269
0.8745	0.234523
0.875	0.235891
0.8755	0.237381
0.876	0.239005
0.8765	0.24077
0.877	0.242683
0.8775	0.244753
0.878	0.246985
0.8785	0.249385
0.879	0.251956
0.8795	0.254702
0.88	0.257626
0.8805	0.260731
0.881	0.264017
0.8815	0.267485
0.882	0.271135
0.8825	0.274965
0.883	0.278976
0.8835	0.283164
0.884	0.287527
0.8845	0.292063
0.885	0.296769
0.8855	0.30164
0.886	0.306673
0.8865	0.311865
0.887	0.31721
0.8875	0.322705
0.888	0.328346
0.8885	0.334128
0.889	0.340046
0.8895	0.346098
0.89	0.35228
0.8905	0.358586
0.891	0.365015
0.8915	0.371563
0.892	0.378227
0.8925	0.385005
0.893	0.391894
0.8935	0.398893
0.894	0.406
0.8945	0.413215
0.895	0.420537
0.8955	0.427966
0.896	0.435503
0.8965	0.443147
0.897	0.4509
0.8975	0.458764
0.898	0.466741
0.8985	0.474832
0.899	0.483042
0.8995	0.491373
0.9	0.499827
0.9005	0.50841
0.901	0.517126
0.9015	0.525977
0.902	0.53497
0.9025	0.544108
0.903	0.553397
0.9035	0.562841
0.904	0.572445
0.9045	0.582215
0.905	0.592156
0.9055	0.602271
0.906	0.612567
0.9065	0.623047
0.907	0.633717
0.9075	0.644578
0.908	0.655636
0.9085	0.666893
0.909	0.678352
0.9095	0.690013
0.91	0.70188
0.9105	0.713951
0.911	0.726226
0.9115	0.738704
0.912	0.751383
0.9125	0.764258
0.913	0.777326
0.9135	0.790581
0.914	0.804016
0.9145	0.817622
0.915	0.831391
0.9155	0.845312
0.916	0.859372
0.9165	0.873559
0.917	0.887857
0.9175	0.902252
0.918	0.916725
0.9185	0.931258
0.919	0.945832
0.9195	0.960427
0.92	0.975019
0.9205	0.989588
0.921	1.00411
0.9215	1.01856
0.922	1.03291
0.9225	1.04714
0.923	1.06123
0.9235	1.07514
0.924	1.08886
0.9245	1.10235
0.925	1.11559
0.9255	1.12856
0.926	1.14122
0.9265	1.15357
0.927	1.16557
0.9275	1.17721
0.928	1.18846
0.9285	1.1993
0.929	1.20971
0.9295	1.21969
0.93	1.22921
0.9305	1.23826
0.931	1.24683
0.9315	1.25491
0.932	1.2625
0.9325	1.26958
0.933	1.27615
0.9335	1.28222
0.934	1.28778
0.9345	1.29284
0.935	1.2974
0.9355	1.30147
0.936	1.30505
0.9365	1.30817
0.937	1.31083
0.9375	1.31305
0.938	1.31485
0.9385	1.31624
0.939	1.31726
0.9395	1.31792
0.94	1.31825
0.9405	1.31828
0.941	1.31803
0.9415	1.31753
0.942	1.31682
0.9425	1.31593
0.943	1.31489
0.9435	1.31373
0.944	1.31249
0.9445	1.3112
0.945	1.3099
0.9455	1.30861
0.946	1.30738
0.9465	1.30624
0.947	1.30523
0.9475	1.30436
0.948	1.30368
0.9485	1.30322
0.949	1.30299
0.9495	1.30304
0.95	1.30339
0.9505	1.30406
0.951	1.30507
0.9515	1.30644
0.952	1.30819
0.9525	1.31034
0.953	1.31289
0.9535	1.31586
0.954	1.31926
0.9545	1.32309
0.955	1.32734
0.9555	1.33204
0.956	1.33715
0.9565	1.34269
0.957	1.34865
0.9575	1.355
0.958	1.36174
0.9585	1.36884
0.959	1.37629
0.9595	1.38406
0.96	1.39213
0.9605	1.40047
0.961	1.40904
0.9615	1.41781
0.962	1.42675
0.9625	1.43582
0.963	1.44498
0.9635	1.45418
0.964	1.46339
0.9645	1.47256
0.965	1.48163
0.9655	1.49057
0.966	1.49933
0.9665	1.50785
0.967	1.51608
0.9675	1.52399
0.968	1.53151
0.9685	1.5386
0.969	1.54521
0.9695	1.55129
0.97	1.55679
0.9705	1.56167
0.971	1.56589
0.9715	1.5694
0.972	1.57217
0.9725	1.57417
0.973	1.57535
0.9735	1.57569
0.974	1.57517
0.9745	1.57377
0.975	1.57147
0.9755	1.56827
0.976	1.56416
0.9765	1.55913
0.977	1.5532
0.9775	1.54639
0.978	1.5387
0.9785	1.53016
0.979	1.52081
0.9795	1.51068
0.98	1.49982
0.9805	1.48826
0.981	1.47606
0.9815	1.46329
0.982	1.44999
0.9825	1.43624
0.983	1.4221
0.9835	1.40765
0.984	1.39295
0.9845	1.37809
0.985	1.36313
0.9855	1.34816
0.986	1.33325
0.9865	1.31847
0.987	1.30391
0.9875	1.28964
0.988	1.27573
0.9885	1.26225
0.989	1.24926
0.9895	1.23684
0.99	1.22504
0.9905	1.21393
0.991	1.20355
0.9915	1.19395
0.992	1.18519
0.9925	1.17731
0.993	1.17034
0.9935	1.16431
0.994	1.15925
0.9945	1.15519
0.995	1.15215
0.9955	1.15013
0.996	1.14916
0.9965	1.14922
0.997	1.15032
0.9975	1.15245
0.998	1.1556
0.9985	1.15976
[truncated: 3 more rows]

## Sheet: Supplementary Figure 1c
Supplementary Figure 1c
x	y
0.1	-95.1362
0.1005	-95.698
0.101	-96.2561
0.1015	-96.8099
0.102	-97.3587
0.1025	-97.9019
0.103	-98.4388
0.1035	-98.9688
0.104	-99.4913
0.1045	-100.006
0.105	-100.511
0.1055	-101.007
0.106	-101.492
0.1065	-101.967
0.107	-102.43
0.1075	-102.881
0.108	-103.32
0.1085	-103.744
0.109	-104.155
0.1095	-104.551
0.11	-104.933
0.1105	-105.298
0.111	-105.647
0.1115	-105.979
0.112	-106.294
0.1125	-106.591
0.113	-106.871
0.1135	-107.131
0.114	-107.373
0.1145	-107.595
0.115	-107.798
0.1155	-107.981
0.116	-108.144
0.1165	-108.286
0.117	-108.407
0.1175	-108.508
0.118	-108.587
0.1185	-108.645
0.119	-108.682
0.1195	-108.697
0.12	-108.691
0.1205	-108.662
0.121	-108.612
0.1215	-108.54
0.122	-108.445
0.1225	-108.328
0.123	-108.189
0.1235	-108.027
0.124	-107.843
0.1245	-107.636
0.125	-107.406
0.1255	-107.153
0.126	-106.877
0.1265	-106.577
0.127	-106.254
0.1275	-105.906
0.128	-105.535
0.1285	-105.139
0.129	-104.718
0.1295	-104.273
0.13	-103.801
0.1305	-103.304
0.131	-102.78
0.1315	-102.229
0.132	-101.651
0.1325	-101.044
0.133	-100.409
0.1335	-99.7451
0.134	-99.0511
0.1345	-98.3265
0.135	-97.5708
0.1355	-96.7831
0.136	-95.9628
0.1365	-95.1091
0.137	-94.2212
0.1375	-93.2985
0.138	-92.34
0.1385	-91.3452
0.139	-90.3131
0.1395	-89.243
0.14	-88.1342
0.1405	-86.986
0.141	-85.7976
0.1415	-84.5683
0.142	-83.2975
0.1425	-81.9846
0.143	-80.629
0.1435	-79.2302
0.144	-77.7875
0.1445	-76.3007
0.145	-74.7693
0.1455	-73.193
0.146	-71.5714
0.1465	-69.9045
0.147	-68.192
0.1475	-66.434
0.148	-64.6303
0.1485	-62.7811
0.149	-60.8866
0.1495	-58.947
0.15	-56.9625
0.1505	-54.9337
0.151	-52.8609
0.1515	-50.7447
0.152	-48.5858
0.1525	-46.3848
0.153	-44.1426
0.1535	-41.86
0.154	-39.5379
0.1545	-37.1774
0.155	-34.7794
0.1555	-32.3452
0.156	-29.8759
0.1565	-27.3728
0.157	-24.8372
0.1575	-22.2703
0.158	-19.6737
0.1585	-17.0487
0.159	-14.3969
0.1595	-11.7196
0.16	-9.01842
0.1605	-6.29489
0.161	-3.55057
0.1615	-0.787015
0.162	1.99422
0.1625	4.79155
0.163	7.60344
0.1635	10.4283
0.164	13.2646
0.1645	16.1109
0.165	18.9656
0.1655	21.8273
0.166	24.6945
0.1665	27.5658
0.167	30.4398
0.1675	33.3151
0.168	36.1906
0.1685	39.0649
0.169	41.9367
0.1695	44.805
0.17	47.6685
0.1705	50.5261
0.171	53.3769
0.1715	56.2198
0.172	59.0538
0.1725	61.878
0.173	64.6915
0.1735	67.4934
0.174	70.2829
0.1745	73.0592
0.175	75.8215
0.1755	78.5691
0.176	81.3013
0.1765	84.0173
0.177	86.7165
0.1775	89.3982
0.178	92.0616
0.1785	94.7062
0.179	97.3313
0.1795	99.9361
0.18	102.52
0.1805	105.082
0.181	107.622
0.1815	110.139
0.182	112.633
0.1825	115.101
0.183	117.544
0.1835	119.962
0.184	122.352
0.1845	124.714
0.185	127.047
0.1855	129.35
0.186	131.623
0.1865	133.864
0.187	136.072
0.1875	138.246
0.188	140.385
0.1885	142.487
0.189	144.553
0.1895	146.579
0.19	148.566
0.1905	150.512
0.191	152.415
0.1915	154.275
0.192	156.089
0.1925	157.858
0.193	159.579
0.1935	161.251
0.194	162.874
0.1945	164.445
0.195	165.963
0.1955	167.428
0.196	168.838
0.1965	170.192
0.197	171.489
0.1975	172.728
0.198	173.908
0.1985	175.028
0.199	176.088
0.1995	177.085
0.2	178.02
0.2005	178.893
0.201	179.702
0.2015	180.447
0.202	181.128
0.2025	181.745
0.203	182.297
0.2035	182.784
0.204	183.207
0.2045	183.565
0.205	183.859
0.2055	184.089
0.206	184.256
0.2065	184.36
0.207	184.401
0.2075	184.382
0.208	184.301
0.2085	184.161
0.209	183.963
0.2095	183.707
0.21	183.394
0.2105	183.027
0.211	182.606
0.2115	182.133
0.212	181.609
0.2125	181.036
0.213	180.415
0.2135	179.748
0.214	179.037
0.2145	178.283
0.215	177.489
0.2155	176.654
0.216	175.783
0.2165	174.875
0.217	173.933
0.2175	172.959
0.218	171.954
0.2185	170.92
0.219	169.858
0.2195	168.77
0.22	167.658
0.2205	166.523
0.221	165.366
0.2215	164.188
0.222	162.992
0.2225	161.777
0.223	160.546
0.2235	159.298
0.224	158.036
0.2245	156.76
0.225	155.47
0.2255	154.168
0.226	152.854
0.2265	151.528
0.227	150.191
0.2275	148.843
0.228	147.485
0.2285	146.116
0.229	144.737
0.2295	143.347
0.23	141.946
0.2305	140.535
0.231	139.113
0.2315	137.68
0.232	136.235
0.2325	134.778
0.233	133.309
0.2335	131.827
0.234	130.331
0.2345	128.821
0.235	127.297
0.2355	125.757
0.236	124.202
0.2365	122.63
0.237	121.04
0.2375	119.434
0.238	117.808
0.2385	116.164
0.239	114.501
0.2395	112.818
0.24	111.114
0.2405	109.389
0.241	107.643
0.2415	105.876
0.242	104.087
0.2425	102.276
0.243	100.442
0.2435	98.5866
0.244	96.7086
0.2445	94.8084
0.245	92.8861
0.2455	90.942
0.246	88.9762
0.2465	86.9892
0.247	84.9815
0.2475	82.9534
0.248	80.9057
0.2485	78.839
0.249	76.754
0.2495	74.6516
0.25	72.5325
0.2505	70.3978
0.251	68.2485
0.2515	66.0856
0.252	63.9103
0.2525	61.7237
0.253	59.527
0.2535	57.3215
0.254	55.1085
0.2545	52.8893
0.255	50.6653
0.2555	48.4379
0.256	46.2084
0.2565	43.9783
0.257	41.749
0.2575	39.522
0.258	37.2985
0.2585	35.08
0.259	32.868
0.2595	30.6638
0.26	28.4688
0.2605	26.2842
0.261	24.1114
0.2615	21.9517
0.262	19.8062
0.2625	17.6761
0.263	15.5626
0.2635	13.4668
0.264	11.3896
0.2645	9.332
0.265	7.29497
0.2655	5.27933
0.266	3.28587
0.2665	1.31532
0.267	-0.631656
0.2675	-2.55447
0.268	-4.45258
0.2685	-6.32553
0.269	-8.1729
0.2695	-9.99438
0.27	-11.7897
0.2705	-13.5586
0.271	-15.3009
0.2715	-17.0167
0.272	-18.7058
0.2725	-20.3682
0.273	-22.0041
0.2735	-23.6136
0.274	-25.1969
0.2745	-26.7541
0.275	-28.2856
0.2755	-29.7917
0.276	-31.2727
0.2765	-32.729
0.277	-34.1611
0.2775	-35.5693
0.278	-36.9542
0.2785	-38.3162
0.279	-39.6559
0.2795	-40.9737
0.28	-42.2703
0.2805	-43.5461
0.281	-44.8017
0.2815	-46.0376
0.282	-47.2545
0.2825	-48.4529
0.283	-49.6332
0.2835	-50.7962
0.284	-51.9422
0.2845	-53.0718
0.285	-54.1854
0.2855	-55.2837
0.286	-56.367
0.2865	-57.4357
0.287	-58.4904
0.2875	-59.5313
0.288	-60.5589
0.2885	-61.5735
0.289	-62.5755
0.2895	-63.565
0.29	-64.5424
0.2905	-65.5079
0.291	-66.4617
0.2915	-67.404
0.292	-68.3349
0.2925	-69.2547
0.293	-70.1632
0.2935	-71.0607
0.294	-71.9471
0.2945	-72.8225
0.295	-73.6869
0.2955	-74.5402
0.296	-75.3824
0.2965	-76.2134
0.297	-77.0331
0.2975	-77.8414
0.298	-78.6382
0.2985	-79.4233
0.299	-80.1965
0.2995	-80.9578
0.3	-81.7068
0.3005	-82.4435
0.301	-83.1676
0.3015	-83.8789
0.302	-84.5772
0.3025	-85.2624
0.303	-85.9342
0.3035	-86.5923
0.304	-87.2367
0.3045	-87.8671
0.305	-88.4834
0.3055	-89.0853
0.306	-89.6727
0.3065	-90.2454
0.307	-90.8034
0.3075	-91.3464
0.308	-91.8744
0.3085	-92.3872
0.309	-92.8849
0.3095	-93.3673
0.31	-93.8344
0.3105	-94.2863
0.311	-94.7228
0.3115	-95.1441
0.312	-95.5503
0.3125	-95.9413
0.313	-96.3173
0.3135	-96.6785
0.314	-97.025
0.3145	-97.3569
0.315	-97.6746
0.3155	-97.9782
0.316	-98.268
0.3165	-98.5444
0.317	-98.8075
0.3175	-99.0577
0.318	-99.2955
0.3185	-99.5211
0.319	-99.7351
0.3195	-99.9377
0.32	-100.13
0.3205	-100.311
0.321	-100.483
0.3215	-100.645
0.322	-100.798
0.3225	-100.943
0.323	-101.081
0.3235	-101.211
0.324	-101.334
0.3245	-101.452
0.325	-101.564
0.3255	-101.671
0.326	-101.774
0.3265	-101.873
0.327	-101.969
0.3275	-102.063
0.328	-102.154
0.3285	-102.245
0.329	-102.335
0.3295	-102.424
0.33	-102.514
0.3305	-102.606
0.331	-102.698
0.3315	-102.793
0.332	-102.891
0.3325	-102.991
0.333	-103.095
0.3335	-103.203
0.334	-103.316
0.3345	-103.434
0.335	-103.557
0.3355	-103.686
0.336	-103.821
0.3365	-103.962
0.337	-104.11
0.3375	-104.265
0.338	-104.427
0.3385	-104.596
0.339	-104.773
0.3395	-104.958
0.34	-105.151
0.3405	-105.352
0.341	-105.561
0.3415	-105.779
0.342	-106.004
0.3425	-106.238
0.343	-106.48
0.3435	-106.73
0.344	-106.988
0.3445	-107.255
0.345	-107.529
0.3455	-107.811
0.346	-108.1
0.3465	-108.397
0.347	-108.7
0.3475	-109.011
0.348	-109.329
0.3485	-109.653
0.349	-109.983
0.3495	-110.319
0.35	-110.66

## Sheet: Supplementary Figure 1d
Supplementary Figure 1d
background	non-noxious control	heel lance
0.048989	0.234022	0.0953171
0.0221854	0.105934	0.0250093
0.000147955	0.0180333	0.0676731
0.0355462	0.000126869	0.0882997
-0.00173397	0.0139968	0.0638379
0.0244416	0.0149976	0.212812
0.00884388	0.0761603	0.136933
0.0420621	0.0159978	0.0366767
0.0120374	0.167006	0.0423924
0.0421488	0.11471	0.0624353
-0.00981745	0.046216	0.0394496
0.0763585	0.00395318	0.0380508
0.00761454	0.00989783	0.0232984
0.00897492	0.0683042	0.0031146
0.00678111	0.174021	0.069538
0.0230587	0.0575236	0.138412
0.0389977	-0.0123833	0.0975314
0.0512613	0.234783	0.095767
-0.0323396	0.0260951	0.0871428
0.0246464	-0.00858315	0.0694885
0.0307936	0.225089	-0.00101244
0.010996	0.0545837	0.142073
0.000368719	0.0261724	0.00777541
0.00717551	0.0290605	-0.00542355
0.0311791	0.019801	0.018053
0.0521782	0.158774	0.0681596
0.0208157	0.0943484	0.0856769
0.036137	0.0192274	0.0527086
0.0123863	0.0343805	0.0384853
0.0403724	0.0433516	0.0435475
0.0714621	0.0786499	0.0285687
0.0294121	0.000699154	0.00928198
0.000926547	0.0846657	0.101074
0.0165051	0.0345104	0.0757616
0.0310765	0.0373549	0.122004
0.0368356	0.0608336	0.0664795
0.0152821	0.0847724	0.0496761
0.0865866	0.0966845	0.0555514
0.00787876	0.0228502	0.0362288
0.00293889	0.0280643	0.0148775
0.028357	0.237412	0.0944162
0.0503328	0.0478895	0.0745432
0.0238764	0.17458	0.255241
-0.0233867	0.225713	0.115038
0.0492685	0.0361652	0.145441
0.0121536	0.0213801	-0.0130924
0.0313513		0.19865
0.0149902		0.180413
0.0668454		0.041294
-0.0203079
-0.00116058
0.0264467
0.0643456
0.022741
