# Supplementary material for: Early life inflammation is associated with spinal cord excitability and nociceptive sensitivity in human infants
Source: Nat Commun. 2022 Jul 8;13:3943. doi: 10.1038/s41467-022-31505-y (PMC9270448; doi:10.1038/s41467-022-31505-y)
Supplement: Supplementary file 4 — Source data [file 41467_2022_31505_MOESM4_ESM.zip › source_data/Figure_2_source_data.xlsx]

## Sheet: Figure 2a
Figure 2a
(Top) Average EMG signal					(Bottom)
x	Neonatal Control Group	Neonatal Inflammation Group			Neonatal Control Group	Neonatal Inflammation Group
-2	2.68709	5.60559			20.359	67.494
-1.9995	3.19656	4.81755			28.1757	29.3253
-1.999	3.6663	5.90664			45.1287	20.6758
-1.9985	3.55727	6.76705			57.8208	109.6
-1.998	3.19772	6.74278			36.0826	61.7264
-1.9975	3.13687	5.54198			48.6742	4.18972
-1.997	3.18284	6.22444			3.36759	2.29127
-1.9965	3.14224	5.95472			64.0145	37.4907
-1.996	3.04306	4.75424			38.0585	27.2941
-1.9955	2.79139	4.86687			18.3568	39.3346
-1.995	2.44342	4.60324			71.4512	57.3541
-1.9945	2.30204	3.64183			30.0837	38.9151
-1.994	2.69518	4.4887			10.127	13.6881
-1.9935	2.79989	5.48594			37.123	36.4696
-1.993	2.64563	5.12334			13.1671	36.7055
-1.9925	2.89147	4.74638			18.6706	41.2412
-1.992	2.77872	4.45338			15.4822	69.2214
-1.9915	2.52601	3.98024			1.13281	120.414
-1.991	2.75222	4.29841			25.8601	3.52564
-1.9905	2.92601	4.09354			22.2858	28.7036
-1.99	2.8562	3.54324			11.4784	37.6437
-1.9895	3.00846	3.51884			28.3636
-1.989	3.10085	3.9772			61.8296
-1.9885	3.01182	4.7839			1.24995
-1.988	2.80127	5.02342			30.5447
-1.9875	2.81511	5.36594			3.6021
-1.987	2.70325	5.8948			61.2347
-1.9865	2.12823	6.35262			23.7906
-1.986	2.10138	6.54198			39.5887
-1.9855	2.1222	6.36128			20.1569
-1.985	2.42515	6.37425			8.59979
-1.9845	3.04743	6.13263			10.2738
-1.984	3.33074	5.53184			34.7972
-1.9835	3.16526	5.39542			41.304
-1.983	3.00966	5.15654			25.0633
-1.9825	3.17781	5.75183			80.0619
-1.982	3.37904	5.87008
-1.9815	3.39875	6.21478
-1.981	3.35948	6.68139
-1.9805	3.64713	6.73648
-1.98	3.4678	6.79747
-1.9795	3.06209	5.9455
-1.979	2.91731	5.05034
-1.9785	3.13259	5.55171
-1.978	3.46974	5.69042
-1.9775	3.52113	4.80485
-1.977	3.41795	4.37476
-1.9765	3.55304	4.54416
-1.976	3.41035	4.26479
-1.9755	3.4363	3.75298
-1.975	3.18362	3.59462
-1.9745	3.0336	4.85983
-1.974	3.03307	5.85251
-1.9735	3.02118	6.04565
-1.973	3.15976	5.41278
-1.9725	3.23794	4.3529
-1.972	3.16625	3.63621
-1.9715	2.86662	2.95961
-1.971	2.89228	3.05434
-1.9705	3.05331	3.39558
-1.97	3.24297	4.22179
-1.9695	3.37216	4.7233
-1.969	3.4805	4.4871
-1.9685	3.52902	4.78296
-1.968	3.50393	4.58898
-1.9675	3.12269	4.78059
-1.967	2.99413	4.11295
-1.9665	3.35631	4.3545
-1.966	3.69233	4.64969
-1.9655	3.3629	4.28174
-1.965	3.21689	4.27961
-1.9645	3.31333	4.94883
-1.964	3.2381	5.04311
-1.9635	3.17742	5.6935
-1.963	3.1937	6.76774
-1.9625	3.13322	6.56668
-1.962	2.77676	5.57658
-1.9615	3.08755	5.25863
-1.961	3.62829	6.21261
-1.9605	3.75153	7.71424
-1.96	3.46587	8.4819
-1.9595	3.16196	7.80784
-1.959	2.71455	6.82183
-1.9585	2.56571	6.73343
-1.958	2.93519	7.32044
-1.9575	3.15486	7.64524
-1.957	3.2257	7.45977
-1.9565	3.11191	7.12214
-1.956	3.24664	7.11966
-1.9555	3.26742	7.36742
-1.955	3.35171	6.91441
-1.9545	3.08394	5.29375
-1.954	3.05653	4.11617
-1.9535	3.37606	3.58182
-1.953	3.66186	4.46604
-1.9525	3.68718	5.70865
-1.952	3.44866	6.36998
-1.9515	3.00387	6.2381
-1.951	3.07657	6.29073
-1.9505	3.12681	5.56512
-1.95	3.31233	5.14922
-1.9495	3.28364	4.91207
-1.949	3.06375	5.11924
-1.9485	2.81919	5.35476
-1.948	2.78523	6.09069
-1.9475	2.99865	6.32402
-1.947	3.11483	5.5044
-1.9465	2.89012	4.2345
-1.946	2.73991	3.56824
-1.9455	3.05881	3.80746
-1.945	3.38144	3.98888
-1.9445	3.42525	4.78149
-1.944	3.38963	5.50906
-1.9435	3.22334	5.20347
-1.943	3.25672	4.59941
-1.9425	3.5637	3.88749
-1.942	3.6024	4.28459
-1.9415	3.39354	5.44956
-1.941	3.47669	6.41993
-1.9405	3.51999	6.55892
-1.94	3.67242	6.77661
-1.9395	3.87675	6.23634
-1.939	3.65249	6.09833
-1.9385	3.13203	6.23987
-1.938	2.94407	6.0154
-1.9375	2.81559	5.38599
-1.937	2.79616	5.64453
-1.9365	2.58658	6.31783
-1.936	2.69523	6.70605
-1.9355	3.28375	6.3201
-1.935	3.78511	4.5573
-1.9345	3.69873	2.92136
-1.934	3.14111	3.08646
-1.9335	2.89642	4.29931
-1.933	2.49696	5.23234
-1.9325	2.34321	5.31138
-1.932	2.38324	5.44542
-1.9315	2.24957	6.35163
-1.931	2.52002	6.6119
-1.9305	2.9941	5.37897
-1.93	3.28176	4.04009
-1.9295	3.21899	4.12386
-1.929	2.77194	4.99986
-1.9285	2.88017	6.18245
-1.928	3.0934	6.72715
-1.9275	3.78704	5.46663
-1.927	4.29189	4.81189
-1.9265	4.33073	5.21503
-1.926	4.32982	5.66045
-1.9255	3.91654	5.07461
-1.925	3.6983	3.14637
-1.9245	3.4229	2.68471
-1.924	3.15568	3.90802
-1.9235	3.1256	5.61482
-1.923	3.18581	6.53686
-1.9225	3.07757	6.39064
-1.922	2.95058	5.73469
-1.9215	2.88902	4.55276
-1.921	2.55156	4.07109
-1.9205	2.24313	4.39723
-1.92	2.25124	5.22804
-1.9195	2.55429	5.53061
-1.919	2.60273	5.03261
-1.9185	2.75469	5.02591
-1.918	2.72722	4.49736
-1.9175	3.23775	4.30532
-1.917	3.03129	4.63954
-1.9165	2.5668	5.36883
-1.916	2.14466	5.58125
-1.9155	1.94029	5.27558
-1.915	2.33814	4.38208
-1.9145	2.56476	4.50364
-1.914	2.66858	4.98042
-1.9135	2.68562	4.85668
-1.913	2.84265	4.07061
-1.9125	3.17612	3.76539
-1.912	3.19993	2.89208
-1.9115	3.04638	2.93939
-1.911	2.87302	4.20167
-1.9105	2.51475	4.84761
-1.91	2.45733	4.95048
-1.9095	2.74706	4.8548
-1.909	2.6213	4.97869
-1.9085	2.5989	4.64634
-1.908	2.56022	5.06086
-1.9075	2.81567	5.82128
-1.907	3.01612	5.3241
-1.9065	2.83459	5.6061
-1.906	2.59517	5.98524
-1.9055	3.33368	5.39191
-1.905	3.63978	5.17438
-1.9045	3.51944	5.03024
-1.904	3.12594	4.70368
-1.9035	2.91997	5.44442
-1.903	3.11052	6.25778
-1.9025	3.11034	6.0224
-1.902	2.69552	6.68707
-1.9015	2.28046	6.73797
-1.901	2.24363	6.11325
-1.9005	2.12477	5.37521
-1.9	2.15714	4.25437
-1.8995	2.43369	4.4673
-1.899	2.88788	4.8252
-1.8985	3.19106	4.63867
-1.898	3.36025	5.16707
-1.8975	3.77413	6.43997
-1.897	3.76411	6.29797
-1.8965	3.7142	5.12697
-1.896	3.72832	6.44875
-1.8955	3.74757	7.08287
-1.895	3.62986	6.71686
-1.8945	3.53659	6.32475
-1.894	3.33849	5.73026
-1.8935	3.49294	4.975
-1.893	3.6107	4.21378
-1.8925	3.1167	4.30315
-1.892	2.54159	5.15945
-1.8915	2.39364	5.78692
-1.891	2.634	5.38028
-1.8905	3.00327	4.62953
-1.89	3.37839	3.72558
-1.8895	3.22328	4.51445
-1.889	2.81655	5.33185
-1.8885	2.31654	5.69935
-1.888	1.97109	5.83791
-1.8875	2.47459	7.12459
-1.887	2.95805	7.16811
-1.8865	2.98179	5.70074
-1.886	2.90555	5.25378
-1.8855	3.05534	4.62086
-1.885	2.88655	4.26965
-1.8845	2.57389	4.4051
-1.884	2.62398	4.64577
-1.8835	2.61197	5.28685
-1.883	2.42898	5.8176
-1.8825	2.6396	5.4051
-1.882	2.53535	5.30316
-1.8815	2.62339	5.67953
-1.881	2.6007	6.35797
-1.8805	2.76121	5.20517
-1.88	2.98788	3.93468
-1.8795	2.92297	4.09599
-1.879	2.77138	4.8501
-1.8785	2.64214	5.27128
-1.878	3.23645	5.08788
-1.8775	3.76032	4.4865
-1.877	3.47381	4.33858
-1.8765	2.73867	4.50522
-1.876	2.18247	4.62171
-1.8755	2.33006	4.54668
-1.875	2.62777	5.0814
-1.8745	2.67569	4.5857
-1.874	2.68317	4.76151
-1.8735	3.02925	5.70968
-1.873	3.33348	6.78788
-1.8725	3.22829	7.33763
-1.872	2.98328	6.86611
-1.8715	2.82692	6.55401
-1.871	2.89105	5.76533
-1.8705	2.67634	7.3949
-1.87	2.36173	8.68127
-1.8695	1.96785	9.08335
-1.869	2.13835	8.46515
-1.8685	2.57823	8.27783
-1.868	2.75269	9.08001
-1.8675	2.55968	9.5144
-1.867	2.62852	8.48593
-1.8665	2.80946	7.7685
-1.866	2.93631	8.69184
-1.8655	2.63238	8.57245
-1.865	2.36294	6.85001
-1.8645	2.6845	6.29849
-1.864	3.10406	5.95849
-1.8635	3.07959	6.59663
-1.863	2.74701	6.00997
-1.8625	2.49144	5.62256
-1.862	2.55609	6.70172
-1.8615	2.56665	7.24339
-1.861	2.44261	6.0669
-1.8605	2.19096	4.52329
-1.86	2.1138	4.02464
-1.8595	2.30368	4.00122
-1.859	2.70459	4.79986
-1.8585	3.157	5.63168
-1.858	3.37574	5.99219
-1.8575	3.25519	5.87383
-1.857	2.76628	5.86391
-1.8565	2.23245	6.67128
-1.856	2.50851	7.66064
-1.8555	2.48793	8.94385
-1.855	2.43607	8.58312
-1.8545	2.72752	7.1273
-1.854	3.29511	6.71018
-1.8535	3.52967	7.42176
-1.853	3.3976	8.49374
-1.8525	3.04441	8.10245
-1.852	2.8583	6.8407
-1.8515	2.89281	6.76029
-1.851	2.9801	7.40228
-1.8505	3.08519	6.95204
-1.85	3.53744	5.63731
-1.8495	3.84827	4.69104
-1.849	3.48345	3.94484
-1.8485	2.93784	3.94071
-1.848	2.64253	5.26469
-1.8475	2.72683	6.33431
-1.847	2.93445	5.96035
-1.8465	3.03709	4.26975
-1.846	3.08619	4.96751
-1.8455	3.13445	6.61648
-1.845	2.99832	6.87284
-1.8445	2.83808	5.99196
-1.844	2.65607	5.60034
-1.8435	2.48401	6.05482
-1.843	2.23003	5.75575
-1.8425	2.04795	5.91605
-1.842	2.04543	5.96903
-1.8415	2.4223	6.33946
-1.841	2.93359	6.00956
-1.8405	2.99143	5.47152
-1.84	2.68249	5.96328
-1.8395	2.61419	6.41658
-1.839	2.53362	6.07232
-1.8385	2.63086	5.44531
-1.838	2.89376	5.49498
-1.8375	2.78459	6.62248
-1.837	2.75926	7.21549
-1.8365	2.71303	6.04055
-1.836	2.5181	5.88118
-1.8355	2.55369	6.74186
-1.835	2.57685	6.6038
-1.8345	2.76558	6.20245
-1.834	3.00558	5.60794
-1.8335	2.75284	5.45402
-1.833	2.74104	4.40948
-1.8325	2.34221	3.48975
-1.832	2.34166	3.74783
-1.8315	2.35739	4.69343
-1.831	2.25136	5.45794
-1.8305	2.3321	6.11308
-1.83	2.67999	5.90123
-1.8295	2.80728	4.35276
-1.829	2.55102	5.33916
-1.8285	2.686	6.53693
-1.828	3.68566	6.64149
-1.8275	4.08826	6.16896
-1.827	4.01577	5.30195
-1.8265	4.00595	4.52606
-1.826	3.73785	7.059
-1.8255	3.62893	7.69732
-1.825	3.13453	6.81812
-1.8245	2.84347	5.34913
-1.824	2.9141	4.76164
-1.8235	2.75174	5.59954
-1.823	2.4457	5.76485
-1.8225	2.41303	4.94537
-1.822	2.19169	5.42893
-1.8215	2.07474	5.96258
-1.821	2.2981	4.87774
-1.8205	2.37478	4.64079
-1.82	2.82723	5.2306
-1.8195	2.88908	4.94528
-1.819	2.79184	4.38282
-1.8185	3.07329	4.73472
-1.818	3.63187	5.67546
-1.8175	3.85697	6.8373
-1.817	3.57732	7.24055
-1.8165	3.43841	6.59618
-1.816	2.96055	5.53029
-1.8155	2.65292	4.64283
-1.815	2.51538	4.8927
-1.8145	2.41617	4.85369
-1.814	2.78585	4.98156
-1.8135	3.18451	5.89131
-1.813	3.17021	5.64219
-1.8125	2.86389	5.07092
-1.812	2.74582	3.8994
-1.8115	2.69874	2.94804
-1.811	2.98086	2.97618
-1.8105	2.88746	3.31209
-1.81	2.51892	4.62215
-1.8095	2.48501	5.09594
-1.809	2.41871	5.77443
-1.8085	2.38436	5.70719
-1.808	2.2231	4.79129
-1.8075	2.32086	3.80838
-1.807	2.62639	4.48695
-1.8065	2.56621	4.68657
-1.806	2.54116	5.98944
-1.8055	2.64515	7.33088
-1.805	2.49028	7.45748
-1.8045	2.31192	6.82578
-1.804	2.42091	6.93395
-1.8035	2.18625	6.35303
-1.803	1.85726	5.88271
-1.8025	1.86732	5.26364
-1.802	2.30906	3.91813
-1.8015	2.68841	3.79226
-1.801	2.84161	4.20666
-1.8005	2.79845	4.5362
-1.8	2.61577	4.02009
-1.7995	2.38852	4.12736
-1.799	2.54686	3.36361
-1.7985	2.73024	2.85918
-1.798	2.61281	2.8753
-1.7975	2.87251	3.48011
-1.797	3.24674	3.88462
-1.7965	3.69587	4.1301
-1.796	3.56016	5.10237
-1.7955	3.31013	5.52292
-1.795	2.9661	4.67653
-1.7945	2.91981	4.05894
-1.794	3.21999	4.00691
-1.7935	3.40953	4.89119
-1.793	3.55545	5.15171
-1.7925	3.80427	4.21444
-1.792	3.86039	4.47387
-1.7915	3.88628	6.16438
-1.791	3.83924	7.44121
-1.7905	3.52576	7.15267
-1.79	3.68836	6.25591
-1.7895	3.89994	5.28289
-1.789	4.16906	4.56444
-1.7885	3.9543	4.27612
-1.788	3.6226	5.52982
-1.7875	4.29875	5.7758
-1.787	4.70904	4.92688
-1.7865	4.7548	4.02873
-1.786	4.67311	3.83285
-1.7855	4.66244	3.90999
-1.785	4.37829	3.60236
-1.7845	3.82082	3.27973
-1.784	3.47946	4.35619
-1.7835	3.30902	5.80675
-1.783	3.63026	6.33776
-1.7825	4.10446	6.13724
-1.782	4.36456	6.06058
-1.7815	4.17277	5.81929
-1.781	3.59862	5.94274
-1.7805	3.21157	6.17656
-1.78	3.81665	6.74306
-1.7795	4.23261	6.30644
-1.779	4.24276	5.6085
-1.7785	4.1653	4.81658
-1.778	4.02865	4.73974
-1.7775	3.53158	5.65218
-1.777	2.81663	6.07746
-1.7765	2.62879	5.50796
-1.776	2.56534	5.33902
-1.7755	3.02238	5.22605
-1.775	3.32261	4.57635
-1.7745	3.23909	4.82747
-1.774	3.1876	5.3364
-1.7735	3.45984	5.42081
-1.773	3.44717	6.2373
-1.7725	3.24563	5.63825
-1.772	3.49022	4.46861
-1.7715	3.7934	4.17082
-1.771	3.51055	4.50596
-1.7705	3.16523	4.9594
-1.77	3.35868	4.84599
-1.7695	3.06081	4.31614
-1.769	2.3107	3.72513
-1.7685	2.02037	3.68682
-1.768	2.46117	4.12153
-1.7675	3.1985	4.79521
-1.767	3.10651	5.12236
-1.7665	2.94637	5.5745
-1.766	3.05397	5.27095
-1.7655	3.13388	5.33479
-1.765	2.86113	5.64344
-1.7645	2.25823	5.60528
-1.764	1.89304	5.38871
-1.7635	2.51562	4.98432
-1.763	3.02681	5.21239
-1.7625	3.39987	5.96665
-1.762	3.43695	6.65563
-1.7615	3.15959	6.7307
-1.761	3.10187	6.54981
-1.7605	3.21027	5.1422
-1.76	3.22033	3.91462
-1.7595	3.24672	4.50773
-1.759	3.0584	4.63179
-1.7585	3.04359	4.90452
-1.758	3.27137	5.82006
-1.7575	3.43442	5.79936
-1.757	3.48806	5.14062
-1.7565	3.43414	4.908
-1.756	3.2216	5.95647
-1.7555	2.78977	6.6654
-1.755	2.68155	6.77992
-1.7545	3.20042	6.99393
-1.754	3.78041	7.08395
-1.7535	4.02599	7.05035
-1.753	4.09629	7.25056
-1.7525	4.18753	7.36814
-1.752	4.10264	7.05143
-1.7515	3.86055	5.96684
-1.751	3.87322	5.05909
-1.7505	3.80492	4.70265
-1.75	3.53897	5.72395
-1.7495	3.35728	6.71644
-1.749	3.28202	7.20337
-1.7485	3.02895	7.13628
-1.748	2.8723	6.40496
-1.7475	2.81181	5.96824
-1.747	2.63956	6.20143
-1.7465	2.60035	6.63034
-1.746	2.50148	6.3062
-1.7455	2.55852	5.60682
-1.745	2.92863	4.95206
-1.7445	3.34651	4.49489
-1.744	3.19693	4.39057
-1.7435	2.69871	4.34777
-1.743	2.90628	3.75333
-1.7425	3.4565	3.77182
-1.742	3.54892	4.71327
-1.7415	3.07893	5.01685
-1.741	2.80432	4.95045
-1.7405	2.5882	4.81148
-1.74	2.4411	5.01553
-1.7395	2.43866	5.47515
-1.739	2.5687	5.87138
-1.7385	2.76778	5.08308
-1.738	3.06549	5.54105
-1.7375	3.00764	5.57241
-1.737	2.74688	5.11932
-1.7365	2.39717	4.49841
-1.736	2.46499	4.71982
-1.7355	2.8099	4.60126
-1.735	2.94573	4.10794
-1.7345	2.64991	4.37134
-1.734	2.75749	4.80601
-1.7335	2.80858	5.26289
-1.733	2.70493	5.6733
-1.7325	2.39634	5.8897
-1.732	2.86861	5.93472
-1.7315	3.12711	5.81273
-1.731	2.76314	5.87462
-1.7305	2.36984	6.02325
-1.73	2.29993	5.18496
-1.7295	2.6356	4.71289
-1.729	2.74904	5.53057
-1.7285	3.02901	5.89694
-1.728	2.80355	5.35692
-1.7275	2.75532	5.38795
-1.727	2.81566	6.0373
-1.7265	3.19294	6.53521
-1.726	3.32874	6.87576
-1.7255	3.64739	6.61088
-1.725	3.86517	6.57211
-1.7245	3.87177	7.30077
-1.724	3.62829	8.25881
-1.7235	3.03636	8.46761
-1.723	2.6282	7.54408
-1.7225	2.18963	6.03188
-1.722	2.23127	5.64808
-1.7215	2.25519	5.8336
-1.721	2.1412	5.56246
-1.7205	2.40969	5.58441
-1.72	2.85349	5.88709
-1.7195	3.21816	5.1681
-1.719	3.36324	4.97614
-1.7185	3.16401	6.49422
-1.718	2.90731	7.86543
-1.7175	2.75593	8.29894
-1.717	2.73532	7.58572
-1.7165	2.78697	6.33564
-1.716	2.75727	5.60334
-1.7155	2.92939	4.37223
-1.715	3.02597	3.7247
-1.7145	2.79498	3.49343
-1.714	3.01183	4.16959
-1.7135	3.31875	4.74198
-1.713	3.56406	5.53903
-1.7125	3.28894	5.59725
-1.712	3.0978	5.32622
-1.7115	2.86113	5.08664
-1.711	2.91096	5.51255
-1.7105	3.19945	6.08001
-1.71	3.15441	6.35236
-1.7095	2.71622	5.70764
-1.709	2.81812	5.86249
-1.7085	3.17754	6.04424
-1.708	3.61113	5.32052
-1.7075	3.5726	6.16023
-1.707	3.32438	5.66173
-1.7065	2.9588	4.46801
-1.706	2.93059	5.07309
-1.7055	3.17471	5.32107
-1.705	3.30751	5.19622
-1.7045	3.25352	5.33898
-1.704	3.1491	5.94218
-1.7035	3.05458	5.08312
-1.703	2.57484	4.39933
-1.7025	2.48582	4.08267
-1.702	2.63917	4.13271
-1.7015	2.70301	5.02959
-1.701	2.65806	5.26458
-1.7005	3.00338	5.17095
-1.7	3.11976	4.66697
-1.6995	2.59566	3.88463
-1.699	2.50357	4.57177
-1.6985	2.93235	5.4738
-1.698	3.19075	4.87696
-1.6975	2.94897	3.46963
-1.697	2.4931	3.36069
-1.6965	2.64588	3.70516
-1.696	2.80714	4.61086
-1.6955	3.04733	4.06863
-1.695	3.37563	4.60437
-1.6945	3.4202	5.53905
-1.694	3.30683	5.57178
-1.6935	2.94106	4.52884
-1.693	2.7215	3.74139
-1.6925	2.84175	5.11413
-1.692	3.14737	5.7346
-1.6915	3.18715	5.2363
-1.691	3.32271	4.3221
-1.6905	3.46047	3.67563
-1.69	3.23262	3.80816
-1.6895	3.00194	4.2896
-1.689	3.05475	6.11341
-1.6885	3.18706	6.1693
-1.688	3.1751	5.24296
-1.6875	3.20302	5.14924
-1.687	3.13442	4.21488
-1.6865	3.01815	4.31323
-1.686	3.10137	5.10789
-1.6855	3.13883	5.39336
-1.685	2.98866	4.56726
-1.6845	2.78455	4.8907
-1.684	3.05846	4.9804
-1.6835	3.33257	4.75768
-1.683	3.1839	4.55026
-1.6825	2.81613	4.63651
-1.682	2.35403	4.42722
-1.6815	2.92472	3.85221
-1.681	3.37165	4.59574
-1.6805	3.35498	4.8877
-1.68	3.10465	4.53252
-1.6795	2.71918	4.09108
-1.679	2.60948	3.42208
-1.6785	2.31547	5.24874
-1.678	2.55495	5.38675
-1.6775	2.56251	4.03291
-1.677	2.13988	3.94635
-1.6765	1.94868	5.02353
-1.676	2.26423	5.75914
-1.6755	2.43644	6.11107
-1.675	2.10236	5.69848
-1.6745	2.14121	5.79918
-1.674	2.46534	6.13994
-1.6735	2.77169	5.41673
-1.673	3.15839	5.76463
-1.6725	3.10966	5.8632
-1.672	3.19725	5.48549
-1.6715	3.37948	5.02788
-1.671	3.48822	4.90635
-1.6705	3.38487	4.6178
-1.67	3.32294	5.23374
-1.6695	3.18303	5.06548
-1.669	3.05427	4.35251
-1.6685	3.17222	4.55355
-1.668	3.0047	4.68655
-1.6675	2.9182	4.34416
-1.667	2.9301	4.61136
-1.6665	2.853	4.92452
-1.666	2.5419	4.80054
-1.6655	2.58499	4.16735
-1.665	3.01974	4.82029
-1.6645	3.2133	5.7032
-1.664	3.196	5.76679
-1.6635	3.00863	4.78331
-1.663	2.66766	3.80224
-1.6625	2.56558	4.17862
-1.662	3.03889	5.08231
-1.6615	3.23739	5.68589
-1.661	3.06421	5.85533
-1.6605	3.0428	5.28153
-1.66	2.94487	4.43319
-1.6595	2.84559	3.9089
-1.659	3.00732	3.90393
-1.6585	2.79325	4.39963
-1.658	2.4071	3.9483
-1.6575	2.30085	4.14531
-1.657	2.60313	4.59123
-1.6565	2.74483	5.29934
-1.656	2.79525	6.49902
-1.6555	2.69937	6.81916
-1.655	2.91203	4.83873
-1.6545	3.22725	4.77353
-1.654	3.24206	4.99077
-1.6535	3.27701	5.81341
-1.653	3.25912	6.22347
-1.6525	2.82391	6.49089
-1.652	2.39029	5.83676
-1.6515	2.15162	6.57896
-1.651	2.28351	7.08533
-1.6505	2.61319	6.23155
-1.65	2.42068	4.9563
-1.6495	2.11722	4.33272
-1.649	2.30418	4.46449
-1.6485	2.85051	3.71463
-1.648	2.86303	3.51297
-1.6475	2.38797	4.59252
-1.647	1.97803	5.52372
-1.6465	1.77436	4.9353
-1.646	1.97657	4.02275
-1.6455	2.1888	4.55245
-1.645	2.36321	5.06691
-1.6445	2.62015	5.66308
-1.644	2.77949	6.0508
-1.6435	2.81606	5.97348
-1.643	2.60829	5.62707
-1.6425	2.43985	6.05208
-1.642	2.44746	6.49061
-1.6415	2.48776	6.14222
-1.641	2.22944	5.66492
-1.6405	2.11504	5.62429
-1.64	2.14692	5.50694
-1.6395	2.20077	6.07628
-1.639	2.4282	6.38793
-1.6385	2.31418	6.56488
-1.638	2.3072	5.67442
-1.6375	2.3768	5.36189
-1.637	2.37433	5.17517
-1.6365	2.3817	3.80024
-1.636	2.26276	4.17023
-1.6355	2.28182	4.16208
-1.635	2.50726	3.67722
-1.6345	2.5062	3.91346
-1.634	2.45348	4.35984
-1.6335	2.60874	5.32852
-1.633	2.56879	5.23928
-1.6325	2.01092	4.97683
-1.632	1.92149	5.36669
-1.6315	2.12887	5.69228
-1.631	2.37557	5.56724
-1.6305	3.1759	5.51685
-1.63	3.7386	5.17047
-1.6295	3.85695	4.21145
-1.629	3.7822	5.04386
-1.6285	3.4933	5.85932
-1.628	3.11594	6.98427
-1.6275	2.62758	8.14582
-1.627	2.45461	6.47603
-1.6265	2.07155	6.4706
-1.626	1.9771	7.55197
-1.6255	1.92355	6.94201
-1.625	1.93849	5.72562
-1.6245	2.15672	5.78355
-1.624	2.49416	5.98577
-1.6235	2.96749	5.72899
-1.623	3.32243	5.13768
-1.6225	3.32986	5.16163
-1.622	2.98048	5.39539
-1.6215	2.76705	5.10432
-1.621	2.67789	4.26402
-1.6205	2.87492	3.31939
-1.62	2.87697	4.94995
-1.6195	2.71578	6.13942
-1.619	2.44323	6.28746
-1.6185	2.2642	5.43268
-1.618	2.35034	6.05221
-1.6175	2.50327	7.64731
-1.617	2.29524	7.50255
-1.6165	2.07004	5.8717
-1.616	2.41924	5.69035
-1.6155	2.61391	6.35653
-1.615	2.79665	5.98673
-1.6145	2.89286	5.00629
-1.614	2.51061	5.37198
-1.6135	1.89534	5.46656
-1.613	1.66662	5.14481
-1.6125	1.8566	4.86052
-1.612	1.77868	4.84381
-1.6115	2.11186	4.9686
-1.611	2.42448	4.57734
-1.6105	2.37148	4.30816
-1.61	2.47944	4.55132
-1.6095	2.83695	5.31478
-1.609	3.00394	5.74321
-1.6085	2.95335	5.64856
-1.608	3.1138	4.69152
-1.6075	3.4307	4.92666
-1.607	3.52121	4.64171
-1.6065	3.42455	5.13314
-1.606	3.24101	5.10072
-1.6055	3.24098	5.22149
-1.605	3.13721	5.5135
-1.6045	3.20151	5.18832
-1.604	3.26916	4.81912
-1.6035	3.41476	4.66952
-1.603	3.51049	5.56229
-1.6025	3.21711	6.88167
-1.602	2.73152	7.52235
-1.6015	2.74947	6.84136
-1.601	2.70892	6.35587
-1.6005	2.91213	6.39982
-1.6	3.11211	5.67873
-1.5995	3.02247	4.15676
-1.599	2.57436	3.95424
-1.5985	2.18819	5.33672
-1.598	2.26596	5.38788
-1.5975	2.72988	3.65248
-1.597	2.85407	3.1799
-1.5965	2.70348	3.87124
-1.596	2.5988	4.85378
-1.5955	2.88845	5.36148
-1.595	3.202	5.08025
-1.5945	3.09867	5.56262
-1.594	2.82306	5.63391
-1.5935	2.73265	6.05445
-1.593	2.83749	6.62253
-1.5925	2.99785	6.84881
-1.592	3.07339	6.50851
-1.5915	2.94478	5.91634
-1.591	2.57469	5.84334
-1.5905	2.6319	5.74135
-1.59	2.36653	5.14622
-1.5895	2.54281	5.17537
-1.589	2.85316	5.46413
-1.5885	2.89311	5.54369
-1.588	2.69925	4.93531
-1.5875	2.31248	4.27905
-1.587	2.32212	4.36586
-1.5865	2.62596	3.7071
-1.586	2.82896	3.62808
-1.5855	2.89822	4.08447
-1.585	2.65756	4.16071
-1.5845	2.41263	4.70963
-1.584	2.60917	5.48996
-1.5835	2.54092	5.62305
-1.583	2.27046	4.5137
-1.5825	2.28354	2.98548
-1.582	2.61454	2.8524
-1.5815	2.68127	4.35824
-1.581	2.63407	5.1368
-1.5805	2.65406	5.30426
-1.58	2.7105	4.85062
-1.5795	2.68587	4.50949
-1.579	2.49389	4.09921
-1.5785	2.34446	4.2611
-1.578	2.36773	5.83034
-1.5775	2.81932	7.5252
-1.577	3.32932	7.97285
-1.5765	3.45213	7.64203
-1.576	3.02292	6.57807
-1.5755	3.07143	4.98194
-1.575	3.23862	3.93683
-1.5745	3.15082	4.05602
-1.574	3.04962	3.88994
-1.5735	2.77263	3.84938
-1.573	3.06221	3.86078
-1.5725	3.2469	3.45783
-1.572	3.06371	4.16266
-1.5715	2.45937	5.08425
-1.571	2.16779	5.42664
-1.5705	2.60302	5.25762
-1.57	2.88143	4.15496
-1.5695	3.06748	3.32876
-1.569	2.91695	3.86698
-1.5685	2.9897	3.83128
-1.568	3.00902	4.33456
-1.5675	2.89701	5.51525
-1.567	2.46847	6.52867
-1.5665	2.07279	6.75567
-1.566	2.32838	7.01973
-1.5655	2.47639	6.8088
-1.565	2.79994	6.36156
-1.5645	3.00013	5.08811
-1.564	2.94703	4.57965
-1.5635	2.69783	5.0865
-1.563	2.63447	5.13513
-1.5625	2.63231	5.52995
-1.562	2.70091	5.59112
-1.5615	2.84401	5.421
-1.561	2.96069	5.57258
-1.5605	2.79037	6.10914
-1.56	2.33504	6.57259
-1.5595	2.52665	7.42477
-1.559	2.65387	7.3729
-1.5585	2.67555	6.7876
-1.558	2.4392	6.20412
-1.5575	2.36835	5.65721
-1.557	2.5201	5.78327
-1.5565	2.51068	5.1785
-1.556	2.43202	4.88037
-1.5555	2.05161	5.09298
-1.555	2.54783	4.78413
-1.5545	3.0449	4.14591
-1.554	3.01512	4.26944
-1.5535	2.82949	4.40549
-1.553	2.73689	4.68532
-1.5525	2.53495	6.12209
-1.552	2.35746	7.31428
-1.5515	1.87163	7.42809
-1.551	1.89459	7.011
-1.5505	2.1833	7.47567
-1.55	2.41269	7.08411
-1.5495	2.56358	6.53482
-1.549	2.78547	5.97875
-1.5485	2.84913	6.16238
-1.548	2.86841	6.38803
-1.5475	2.68941	5.60404
-1.547	2.36554	4.95721
-1.5465	2.09254	5.0645
-1.546	1.96357	4.9439
-1.5455	2.31367	5.05077
-1.545	2.93207	4.81001
-1.5445	3.5417	4.23659
-1.544	3.9307	3.99984
-1.5435	4.08997	3.73806
-1.543	4.35077	3.06771
-1.5425	4.42125	3.98277
-1.542	3.97696	3.9433
-1.5415	3.40531	3.46474
-1.541	2.78581	3.55482
-1.5405	2.49086	4.49764
-1.54	2.44332	5.56091
-1.5395	2.25304	6.41327
-1.539	2.17341	6.91005
-1.5385	2.32999	7.5084
-1.538	2.31025	6.938
-1.5375	2.23686	6.01831
-1.537	2.42469	5.29285
-1.5365	2.93966	4.87092
-1.536	3.18065	4.23414
-1.5355	3.27609	5.07334
-1.535	3.25581	5.38652
-1.5345	3.16533	5.64809
-1.534	2.921	5.05367
-1.5335	2.49726	4.15284
-1.533	2.29397	3.9455
-1.5325	1.98399	4.17971
-1.532	2.34573	4.53816
-1.5315	2.7619	4.20758
-1.531	2.79937	3.58638
-1.5305	2.82569	4.26839
-1.53	3.03148	5.04372
-1.5295	3.10547	5.31393
-1.529	3.10732	5.47391
-1.5285	2.90988	5.2766
-1.528	2.88748	4.55274
-1.5275	2.8878	5.37729
-1.527	2.65652	7.04038
-1.5265	2.3374	6.97372
-1.526	2.5838	6.09765
-1.5255	2.45182	4.28848
-1.525	2.4758	5.33197
-1.5245	2.92501	6.572
-1.524	3.31721	6.68592
-1.5235	3.15794	6.88231
-1.523	3.05977	6.68965
-1.5225	2.5561	7.26829
-1.522	2.21218	7.36616
-1.5215	2.40506	7.5827
-1.521	2.2698	6.42462
-1.5205	2.02262	6.23034
-1.52	2.16613	6.52485
-1.5195	2.41913	6.61299
-1.519	2.30119	6.39902
-1.5185	2.26079	6.12478
-1.518	2.3574	6.81713
-1.5175	2.363	7.15484
-1.517	2.47746	6.96055
-1.5165	2.99019	5.77602
-1.516	3.10639	4.4707
-1.5155	2.67315	5.60326
-1.515	2.36528	5.14927
-1.5145	2.18485	4.30237
-1.514	2.10814	3.83406
-1.5135	2.21077	3.63425
-1.513	2.35478	3.95657
-1.5125	2.4184	4.32021
-1.512	2.18319	5.36495
-1.5115	2.42173	6.01507
-1.511	2.93097	6.20858
-1.5105	3.332	6.98332
-1.51	3.34902	7.22986
-1.5095	3.21094	6.6328
-1.509	2.93489	5.54436
-1.5085	2.59171	4.81559
-1.508	2.98671	4.69376
-1.5075	3.00006	4.894
-1.507	3.18954	4.52059
-1.5065	3.02342	4.28239
-1.506	2.73841	4.96342
-1.5055	2.52527	6.50708
-1.505	2.57078	6.40385
-1.5045	2.6436	4.98622
-1.504	1.99813	3.64264
-1.5035	1.76566	5.35518
-1.503	1.82182	7.08594
-1.5025	2.22392	7.31205
-1.502	2.18167	7.32908
-1.5015	2.08751	6.91929
-1.501	2.51582	6.23765
-1.5005	2.75414	5.08179
-1.5	3.07651	4.48815
-1.4995	3.24647	4.61027
-1.499	3.17943	5.10907
-1.4985	2.92353	4.86456
-1.498	2.78394	4.88325
-1.4975	3.17231	5.43847
-1.497	3.48479	5.60997
-1.4965	3.17275	5.43668
-1.496	2.74369	4.21579
-1.4955	2.98247	3.84541
-1.495	3.11301	5.55583
-1.4945	2.85316	6.80211
-1.494	3.22341	6.48291
-1.4935	3.71851	6.19053
-1.493	3.68097	5.50195
-1.4925	3.17234	5.39762
-1.492	2.59263	6.56615
-1.4915	2.32033	7.41625
-1.491	2.58988	6.34245
-1.4905	2.60412	5.1657
-1.49	2.77439	5.66601
-1.4895	2.42818	6.15089
-1.489	2.16394	6.02621
-1.4885	2.24979	5.48659
-1.488	2.70873	5.47846
-1.4875	2.91048	5.88268
-1.487	3.08673	5.7301
-1.4865	3.04902	5.46666
-1.486	3.04192	5.1769
-1.4855	3.33945	4.64478
-1.485	3.22811	4.95776
-1.4845	3.23937	5.27816
-1.484	2.95874	5.28425
-1.4835	2.54546	4.83733
-1.483	2.18763	4.1004
-1.4825	2.2407	3.87097
-1.482	2.27792	4.17433
-1.4815	2.14121	4.32833
-1.481	2.06376	4.44403
-1.4805	1.79922	4.56656
-1.48	1.90506	4.67693
-1.4795	2.37039	4.45044
-1.479	2.53167	4.71622
-1.4785	2.571	5.39077
-1.478	2.65437	5.78419
-1.4775	2.59855	5.31889
-1.477	2.5159	6.23564
-1.4765	2.4739	8.10147
-1.476	2.94742	7.27322
-1.4755	3.27696	5.06527
-1.475	3.04119	5.08897
-1.4745	2.91831	5.56071
-1.474	2.41007	6.27992
-1.4735	2.08341	6.34433
-1.473	2.0528	5.2185
-1.4725	2.50781	4.15432
-1.472	2.73376	5.01048
-1.4715	2.57382	5.82896
-1.471	2.49048	5.60158
-1.4705	2.6741	5.06725
-1.47	2.78215	4.14145
-1.4695	2.77775	3.66835
-1.469	2.77335	3.53174
-1.4685	2.60788	3.65793
-1.468	2.69758	4.24322
-1.4675	2.43675	4.4812
-1.467	2.57914	4.78642
-1.4665	2.88152	6.00772
-1.466	3.0552	6.6613
-1.4655	2.78099	6.47405
-1.465	2.47742	6.54464
-1.4645	2.79583	6.24137
-1.464	3.23938	5.53549
-1.4635	3.26399	4.72864
-1.463	2.91331	3.72816
-1.4625	2.4167	3.0193
-1.462	2.18875	3.22289
-1.4615	1.99599	3.73533
-1.461	2.47406	4.01565
-1.4605	2.87679	4.2537
-1.46	3.06552	4.5705
-1.4595	2.87692	4.24526
-1.459	2.25174	4.01557
-1.4585	2.13536	4.07785
-1.458	1.95103	3.79954
-1.4575	1.94533	5.69909
-1.457	2.37849	7.15148
-1.4565	2.52151	6.75976
-1.456	2.49127	6.21638
-1.4555	2.27405	6.33072
-1.455	2.05867	7.06207
-1.4545	1.99107	7.7275
-1.454	1.81962	7.47325
-1.4535	1.63142	5.93204
-1.453	1.47763	4.56517
-1.4525	1.57181	3.93239
-1.452	1.77308	3.08747
-1.4515	2.2277	3.97553
-1.451	2.51547	4.9397
-1.4505	2.80367	4.79684
-1.45	3.11398	4.65075
-1.4495	3.13988	5.17223
-1.449	2.90212	5.73668
-1.4485	2.52279	5.74028
-1.448	2.95441	5.0183
-1.4475	2.60542	5.10367
-1.447	2.51504	5.61025
-1.4465	2.22044	6.22626
-1.446	1.95093	6.42178
-1.4455	2.11599	5.64333
-1.445	2.40288	4.04363
-1.4445	2.37846	4.28805
-1.444	2.31366	5.36295
-1.4435	2.33572	6.15111
-1.443	2.34924	5.99874
-1.4425	2.42011	5.65607
-1.442	2.67624	6.45908
-1.4415	3.06694	6.80049
-1.441	2.95935	5.54207
-1.4405	2.79108	4.761
-1.44	2.84919	5.33853
-1.4395	2.77337	5.78856
-1.439	2.78072	5.77697
-1.4385	3.04717	5.54
-1.438	2.89073	5.34008
-1.4375	2.87214	4.93224
-1.437	2.97288	4.32475
-1.4365	2.74254	4.22313
-1.436	2.98526	4.65626
-1.4355	3.19909	5.49003
-1.435	2.79719	5.49007
-1.4345	2.00782	5.69763
-1.434	2.62179	5.43957
-1.4335	2.54848	4.71254
-1.433	2.43159	4.34857
-1.4325	2.33063	4.85646
-1.432	2.93746	4.34281
-1.4315	3.03549	3.67706
-1.431	2.53305	3.62309
-1.4305	2.61411	3.98637
-1.43	3.344	3.72087
-1.4295	3.3178	4.36311
-1.429	2.7956	5.24532
-1.4285	2.45612	5.97944
-1.428	2.10533	6.59909
-1.4275	2.30204	6.27498
-1.427	2.4607	5.92204
-1.4265	2.43412	5.55833
-1.426	2.51546	5.51613
-1.4255	2.35988	6.05204
-1.425	2.02741	5.93297
-1.4245	1.87839	5.57598
-1.424	2.38131	5.73159
-1.4235	2.73249	6.44883
-1.423	2.61873	7.10639
-1.4225	2.42538	6.65593
-1.422	2.51668	5.47387
-1.4215	2.59538	5.13552
-1.421	2.41093	4.60279
-1.4205	2.95834	3.28885
-1.42	3.35651	3.21057
-1.4195	3.39596	4.26418
-1.419	3.35436	5.57558
-1.4185	3.15756	6.09081
-1.418	2.50854	5.43043
-1.4175	2.62831	4.86611
-1.417	3.13009	4.93329
-1.4165	3.55629	4.72816
-1.416	3.50804	4.74041
-1.4155	3.12126	4.54775
-1.415	3.09663	3.88562
-1.4145	3.11349	3.92868
-1.414	2.96985	4.10967
-1.4135	2.66028	3.8192
-1.413	2.26674	3.89808
-1.4125	2.08221	4.30495
-1.412	2.20359	4.64648
-1.4115	2.5331	4.77496
-1.411	2.60733	5.25959
-1.4105	2.4291	5.04966
-1.41	2.32737	4.07614
-1.4095	2.55232	3.75024
-1.409	2.84683	4.24466
-1.4085	2.89604	4.3668
-1.408	2.54132	5.12884
-1.4075	2.0855	5.71756
-1.407	2.45718	5.76867
-1.4065	2.7453	5.37532
-1.406	2.85304	4.61268
-1.4055	2.85805	6.33068
-1.405	2.82739	6.7732
-1.4045	2.97132	6.02948
-1.404	2.78131	5.11181
-1.4035	2.61237	5.41362
-1.403	2.65999	4.65824
-1.4025	2.59043	3.90793
-1.402	2.70306	4.12958
-1.4015	2.47526	4.92614
-1.401	2.60187	5.01281
-1.4005	2.91202	6.21249
-1.4	3.09614	6.88937
-1.3995	3.1602	5.92755
-1.399	3.01243	5.36064
-1.3985	2.67039	5.46189
-1.398	2.47184	6.10057
-1.3975	2.35415	6.58269
-1.397	2.32134	5.63877
-1.3965	2.35936	4.40351
-1.396	2.05434	4.6736
-1.3955	1.51323	4.66768
-1.395	1.66326	4.44513
-1.3945	2.3411	4.35811
-1.394	2.68427	4.56703
-1.3935	2.18209	4.20931
-1.393	1.93615	3.36273
-1.3925	2.19732	3.66323
-1.392	2.54681	4.02203
-1.3915	2.68323	4.19199
-1.391	2.73323	4.09079
-1.3905	3.13078	4.68499
-1.39	3.19293	5.36552
-1.3895	3.05084	5.52254
-1.389	2.75053	5.68465
-1.3885	3.15154	5.38051
-1.388	3.74482	3.99639
-1.3875	4.01094	3.80398
-1.387	3.68108	4.45518
-1.3865	2.99828	5.0254
-1.386	2.45386	6.20151
-1.3855	2.1432	5.91843
-1.385	2.27905	5.12635
-1.3845	2.39178	5.40894
-1.384	2.79671	6.10065
-1.3835	3.09471	4.82713
-1.383	3.05564	4.55899
-1.3825	2.75977	4.58987
-1.382	2.64201	4.14081
-1.3815	2.76627	4.0174
-1.381	2.49285	4.45805
-1.3805	2.11044	6.4467
-1.38	2.02439	6.97174
-1.3795	2.05844	6.75441
-1.379	2.18027	7.40718
-1.3785	2.36737	7.28176
-1.378	2.50825	6.31826
-1.3775	2.71232	5.79424
-1.377	2.64056	4.54016
-1.3765	2.50779	3.52528
-1.376	2.32243	4.67897
-1.3755	2.0314	5.22752
-1.375	2.0105	5.92471
-1.3745	2.13239	5.60523
-1.374	2.31919	5.09264
-1.3735	2.35378	5.24226
-1.373	2.56778	5.11008
-1.3725	2.99412	4.8031
-1.372	2.90027	4.81224
-1.3715	2.5531	4.57888
-1.371	2.89036	4.96944
-1.3705	3.20621	5.60552
-1.37	3.14669	5.40558
-1.3695	2.79275	4.21999
-1.369	2.69126	3.44712
-1.3685	3.29031	3.00819
-1.368	3.34514	3.63992
-1.3675	3.06484	3.93309
-1.367	2.7183	4.63321
-1.3665	2.54267	4.67403
-1.366	2.68902	4.66783
-1.3655	3.05014	4.79841
-1.365	3.24247	4.42871
-1.3645	3.2795	5.50167
-1.364	3.64813	7.16516
-1.3635	3.96498	7.59694
-1.363	4.06958	6.78504
-1.3625	3.75202	5.90798
-1.362	3.43629	5.59143
-1.3615	3.10773	4.78237
-1.361	2.75667	4.69393
-1.3605	2.55623	4.03091
-1.36	2.18589	3.36999
-1.3595	2.19945	4.19979
-1.359	2.91133	4.95516
-1.3585	3.35828	5.34277
-1.358	3.59147	6.02674
-1.3575	3.70019	6.24556
-1.357	3.49472	6.45979
-1.3565	3.33408	5.86204
-1.356	2.99611	4.54256
-1.3555	2.61805	3.90616
-1.355	2.55927	3.51712
-1.3545	2.55421	3.68575
-1.354	2.53322	3.87076
-1.3535	2.68359	3.58791
-1.353	3.05553	4.48618
-1.3525	3.26661	5.23625
-1.352	3.10717	4.94553
-1.3515	2.71171	4.1162
-1.351	2.70955	3.91248
-1.3505	3.00602	3.49377
-1.35	3.10258	4.90833
-1.3495	2.92085	5.84757
-1.349	2.55447	6.0802
-1.3485	2.4259	5.49037
-1.348	2.60082	5.28958
-1.3475	2.69698	4.39392
-1.347	2.81663	3.97475
-1.3465	3.04423	3.78463
-1.346	3.12151	3.63245
-1.3455	3.10268	3.65557
-1.345	2.9525	4.42762
-1.3445	2.48449	4.70267
-1.344	2.16489	4.38368
-1.3435	2.11283	4.99048
-1.343	2.31102	5.4305
-1.3425	2.24139	4.73658
-1.342	2.27511	4.18728
-1.3415	2.1934	4.31338
-1.341	2.37817	5.06927
-1.3405	2.69623	5.95906
-1.34	3.43989	6.26943
-1.3395	3.65737	6.68753
-1.339	3.11744	6.8412
-1.3385	3.05619	6.3596
-1.338	2.76486	5.94675
-1.3375	2.87833	6.29198
-1.337	2.75522	5.75077
-1.3365	2.80154	4.88906
-1.336	3.07111	3.8993
-1.3355	3.50843	3.72067
-1.335	3.65579	4.17179
-1.3345	3.08837	4.6378
-1.334	2.82054	5.42986
-1.3335	2.67078	6.55348
-1.333	2.32322	5.76425
-1.3325	2.34367	4.44
-1.332	2.53514	4.51308
-1.3315	2.7539	4.21693
-1.331	2.91799	4.29463
-1.3305	2.89964	4.78077
-1.33	2.66552	4.941
-1.3295	2.66497	4.33005
-1.329	2.7666	4.5327
-1.3285	2.84077	4.14494
-1.328	2.71888	3.09961
-1.3275	2.55356	3.38557
-1.327	2.62438	3.44975
-1.3265	3.07248	3.22264
-1.326	2.94891	3.71769
-1.3255	2.42552	4.07423
-1.325	1.90417	3.90238
-1.3245	1.9146	5.74487
-1.324	2.3261	5.9805
-1.3235	2.46385	5.44294
-1.323	2.83201	5.13043
-1.3225	3.1968	5.26747
-1.322	3.33189	4.93841
-1.3215	2.88346	4.17929
-1.321	2.10675	4.29484
-1.3205	1.85036	4.828
-1.32	2.41939	5.6452
-1.3195	2.67391	6.05697
-1.319	2.77076	5.96671
-1.3185	2.57576	5.72071
-1.318	2.58622	5.53028
-1.3175	2.88115	5.71031
-1.317	3.0826	5.75919
-1.3165	3.4479	5.58675
-1.316	3.63945	5.73715
-1.3155	3.65873	5.36927
-1.315	3.43461	4.5278
-1.3145	3.02438	5.12687
-1.314	2.82376	5.20358
-1.3135	2.5081	4.19386
-1.313	2.72467	4.01201
-1.3125	3.47262	4.9231
-1.312	3.43065	5.1534
-1.3115	2.94385	4.45911
-1.311	2.40253	3.98647
-1.3105	2.20824	3.85173
-1.31	2.22577	4.20708
-1.3095	2.19822	3.65853
-1.309	2.63783	4.10449
-1.3085	3.05622	4.29819
-1.308	3.04262	4.33939
-1.3075	3.01853	4.96713
-1.307	2.89168	6.12567
-1.3065	2.66492	5.05856
-1.306	2.55138	3.86694
-1.3055	2.85184	4.77737
-1.305	3.10301	5.74661
-1.3045	3.41347	6.83362
-1.304	3.42044	6.86405
-1.3035	3.16837	6.88949
-1.303	2.99508	5.91331
-1.3025	3.05118	5.13595
-1.302	2.67661	4.4969
-1.3015	2.31463	3.8001
-1.301	2.27559	3.62334
-1.3005	2.40787	4.29188
-1.3	2.38992	3.85439
-1.2995	2.23552	4.22723
-1.299	2.23545	5.37669
-1.2985	2.36464	5.37515
-1.298	2.57572	4.66852
-1.2975	2.39224	5.75348
-1.297	2.03498	6.98399
-1.2965	2.05625	7.49973
-1.296	2.32877	6.73268
-1.2955	2.27898	6.12695
-1.295	2.09854	6.47083
-1.2945	2.32503	6.3382
-1.294	2.52427	4.97019
-1.2935	2.98191	3.92163
-1.293	3.32348	4.47101
-1.2925	3.41866	4.77153
-1.292	3.21228	4.29878
-1.2915	2.56759	4.47
-1.291	2.22815	5.23736
-1.2905	2.74273	6.03112
-1.29	3.09983	6.47789
-1.2895	3.36239	7.28696
-1.289	3.67606	7.60441
-1.2885	3.71392	7.3105
-1.288	3.33985	6.78319
-1.2875	2.79841	6.92835
-1.287	2.49749	6.71083
-1.2865	2.52575	5.93998
-1.286	2.65024	5.29954
-1.2855	2.57496	5.85498
-1.285	2.62595	6.03205
-1.2845	2.42954	5.57829
-1.284	2.34202	4.98838
-1.2835	2.54982	5.05366
-1.283	2.48594	4.99005
-1.2825	2.32384	5.1661
-1.282	2.3784	5.34101
-1.2815	2.81525	5.3397
-1.281	2.98866	4.67089
-1.2805	2.98338	3.49145
-1.28	3.43743	3.17879
-1.2795	3.49766	3.43848
-1.279	3.55681	3.86186
-1.2785	3.45554	3.95522
-1.278	3.33997	3.96468
-1.2775	2.8343	3.74615
-1.277	2.51472	3.93401
-1.2765	2.5981	4.29797
-1.276	2.49707	4.21061
-1.2755	2.52016	5.66908
-1.275	3.06206	6.59914
-1.2745	3.71705	6.05973
-1.274	4.1535	7.20165
-1.2735	4.28551	7.51739
-1.273	4.20612	6.98313
-1.2725	3.73206	5.59573
-1.272	3.46904	4.84214
-1.2715	3.14694	5.55446
-1.271	2.59315	6.07022
-1.2705	2.36902	6.25105
-1.27	2.54337	5.92348
-1.2695	2.67395	5.66308
-1.269	2.45463	4.94395
-1.2685	2.45812	4.69315
-1.268	2.64528	5.01488
-1.2675	2.78998	6.49312
-1.267	2.98772	6.79533
-1.2665	3.52024	5.83268
-1.266	3.75168	6.35803
-1.2655	3.64502	6.19403
-1.265	3.6997	4.76801
-1.2645	3.53774	3.92424
-1.264	3.18978	4.00792
-1.2635	2.76605	4.39537
-1.263	2.43348	4.25359
-1.2625	2.16815	4.66181
-1.262	2.32321	5.10411
-1.2615	2.43466	4.35454
-1.261	2.51356	3.65766
-1.2605	2.80775	3.63394
-1.26	3.12068	4.52417
-1.2595	3.02053	5.43442
-1.259	2.96262	6.19469
-1.2585	3.0073	6.65093
-1.258	3.03167	6.2573
-1.2575	3.08022	5.6758
-1.257	2.92758	5.91468
-1.2565	3.93812	6.08147
-1.256	4.71822	6.10798
-1.2555	4.63734	6.70432
-1.255	4.3543	6.82611
-1.2545	4.29082	6.89029
-1.254	4.12416	6.9188
-1.2535	3.76552	6.4464
-1.253	3.0887	5.56735
-1.2525	2.94304	5.73267
-1.252	3.04252	5.40942
-1.2515	3.3168	4.23965
-1.251	3.30516	5.15141
-1.2505	3.26861	5.21231
-1.25	3.09159	5.29005
-1.2495	2.84181	5.33603
-1.249	2.81278	5.22707
-1.2485	2.81782	6.12848
-1.248	2.76259	5.67544
-1.2475	2.70734	5.13939
-1.247	3.02308	5.38413
-1.2465	3.3498	5.75579
-1.246	3.58587	5.3231
-1.2455	3.43605	4.45487
-1.245	3.1708	4.02753
-1.2445	2.8359	5.00683
-1.244	2.60386	5.68459
-1.2435	2.84998	5.64084
-1.243	3.23502	5.18834
-1.2425	3.44283	4.74796
-1.242	3.59928	4.6206
-1.2415	3.3823	4.41088
-1.241	2.74324	4.7599
-1.2405	2.27682	5.65195
-1.24	2.10376	5.49687
-1.2395	2.21192	4.95207
-1.239	2.42338	5.22022
-1.2385	2.57415	5.25305
-1.238	2.96508	5.74981
-1.2375	3.30308	5.39745
-1.237	3.29563	4.17675
-1.2365	3.24554	4.69171
-1.236	3.0639	4.28347
-1.2355	3.02782	5.4618
-1.235	2.84111	6.2749
-1.2345	2.63386	5.7937
-1.234	2.44829	5.30769
-1.2335	2.48626	5.57729
-1.233	2.73389	5.87216
-1.2325	2.67263	6.08596
-1.232	2.53901	5.69078
-1.2315	2.35936	4.71283
-1.231	1.96029	4.02609
-1.2305	2.42095	3.76475
-1.23	2.51689	3.43135
-1.2295	2.53833	3.16297
-1.229	2.66978	3.52468
-1.2285	2.77411	3.77196
-1.228	3.18355	4.12828
-1.2275	3.16068	3.50711
-1.227	3.12954	4.00325
-1.2265	3.38081	4.55764
-1.226	3.34124	5.10172
-1.2255	3.26406	6.13237
-1.225	3.63476	5.43296
-1.2245	4.28369	4.9393
-1.224	4.33155	5.50321
-1.2235	3.61545	7.10595
-1.223	2.75669	8.86937
-1.2225	2.65671	8.53901
-1.222	2.5226	6.733
-1.2215	2.28673	5.90016
-1.221	2.63691	6.52568
-1.2205	2.9701	7.09504
-1.22	3.29294	5.69137
-1.2195	3.9518	4.24121
-1.219	4.34842	3.81557
-1.2185	3.9532	4.8589
-1.218	3.25338	6.35174
-1.2175	3.20033	7.14794
-1.217	3.35251	7.3258
-1.2165	2.8704	6.46128
-1.216	2.78731	6.66643
-1.2155	2.70958	7.2853
-1.215	2.90772	7.24831
-1.2145	3.17081	6.15354
-1.214	3.15387	5.24045
-1.2135	3.03473	5.83521
-1.213	3.10521	5.86417
-1.2125	3.06723	4.93957
-1.212	2.81459	3.7451
-1.2115	2.83458	3.30139
-1.211	2.81503	3.2117
-1.2105	2.76353	2.91412
-1.21	2.83106	2.7469
-1.2095	2.64221	3.40631
-1.209	2.61009	4.53403
-1.2085	3.0101	5.1918
-1.208	3.18094	5.67436
-1.2075	2.69573	6.37198
-1.207	2.61527	6.24137
-1.2065	2.5991	5.12023
-1.206	2.7131	4.36239
-1.2055	2.56223	5.11583
-1.205	2.44425	4.85258
-1.2045	2.50976	4.73518
-1.204	2.9818	5.09214
-1.2035	3.11217	5.30907
-1.203	2.76282	5.13167
-1.2025	2.28474	5.45848
-1.202	2.05343	6.11143
-1.2015	2.65359	6.02561
-1.201	2.64821	5.55825
-1.2005	2.40024	4.82642
-1.2	2.53294	4.62817
-1.1995	2.67822	4.56253
-1.199	2.63112	4.34748
-1.1985	2.49789	3.69034
-1.198	2.86713	5.11831
-1.1975	2.82693	5.74253
-1.197	2.24043	4.70739
-1.1965	2.32852	4.41766
-1.196	2.42463	4.68148
-1.1955	2.72793	4.8079
-1.195	2.98551	5.02167
-1.1945	2.74396	5.5084
-1.194	2.42937	6.20169
-1.1935	2.40113	6.20683
-1.193	2.17958	4.76074
-1.1925	2.18986	3.59805
-1.192	2.93284	4.28349
-1.1915	2.77847	4.52467
-1.191	1.98586	3.64643
-1.1905	1.78667	3.95612
-1.19	2.22426	4.49211
-1.1895	2.57006	5.34862
-1.189	2.62372	6.36702
-1.1885	2.47074	6.47468
-1.188	2.45376	5.46836
-1.1875	2.40645	4.94858
-1.187	2.44458	5.37296
-1.1865	2.83522	5.52272
-1.186	3.18285	5.59096
-1.1855	3.06691	6.30328
-1.185	2.86533	7.29191
-1.1845	2.90647	7.61678
-1.184	2.65582	6.83129
-1.1835	2.44327	6.43617
-1.183	3.03817	6.33741
-1.1825	3.44963	5.80323
-1.182	3.33604	5.15666
-1.1815	3.31909	4.81061
-1.181	3.79358	4.94981
-1.1805	3.67754	4.73993
-1.18	3.13966	4.75841
-1.1795	3.0479	5.03381
-1.179	3.55176	5.32178
-1.1785	3.83215	5.16862
-1.178	4.03162	4.81387
-1.1775	3.90586	5.26298
-1.177	3.13791	5.30103
-1.1765	2.63645	4.72186
-1.176	2.75869	4.2084
-1.1755	2.9035	4.63592
-1.175	2.80324	5.22545
-1.1745	2.76384	4.79765
-1.174	3.29332	4.76772
-1.1735	3.72804	4.37784
-1.173	4.04263	4.80035
-1.1725	4.18184	5.8297
-1.172	3.75662	5.67982
-1.1715	3.17373	4.82577
-1.171	2.88267	5.25749
-1.1705	3.15691	5.24141
-1.17	3.47521	4.12372
-1.1695	3.37095	4.41326
-1.169	2.731	4.34657
-1.1685	2.72911	3.48956
-1.168	2.95928	3.37066
-1.1675	2.77871	4.34518
-1.167	3.21596	4.43908
-1.1665	3.29116	3.76914
-1.166	3.12627	4.78684
-1.1655	3.18978	7.06706
-1.165	3.42599	8.01081
-1.1645	3.52502	7.60334
-1.164	2.88038	6.57227
-1.1635	2.85151	5.83703
-1.163	3.49364	5.36982
-1.1625	3.93956	5.83618
-1.162	3.93182	6.95916
-1.1615	3.91235	6.26528
-1.161	3.85175	4.64994
-1.1605	3.43673	3.25128
-1.16	2.99609	4.69259
-1.1595	2.72423	5.95887
-1.159	2.65063	6.34998
-1.1585	2.6982	6.54146
-1.158	2.89609	6.01219
-1.1575	2.98471	5.43531
-1.157	2.87621	5.14139
-1.1565	2.5431	4.88062
-1.156	2.16029	4.59465
-1.1555	2.21987	4.10062
-1.155	2.64781	3.45684
-1.1545	2.8248	3.37312
-1.154	2.77148	3.28801
-1.1535	2.47745	2.96901
-1.153	2.26629	3.02787
-1.1525	2.34866	3.22658
-1.152	2.94744	3.88038
-1.1515	3.30872	4.42615
-1.151	3.28594	4.33925
-1.1505	2.97057	4.71177
-1.15	2.94219	5.53167
-1.1495	3.12893	6.89218
-1.149	3.45367	7.15742
-1.1485	4.04827	6.90555
-1.148	4.05683	7.30288
-1.1475	3.73522	8.48198
-1.147	3.42886	8.97021
-1.1465	3.28075	8.30198
-1.146	3.08299	7.92928
-1.1455	2.63804	7.3064
-1.145	3.06856	7.10777
-1.1445	3.55068	6.50751
-1.144	3.56841	4.88966
-1.1435	3.68717	4.46974
-1.143	4.14036	5.50571
-1.1425	4.42012	6.25057
-1.142	4.21136	5.88788
-1.1415	3.81998	5.72147
-1.141	3.80386	5.52526
-1.1405	3.86298	5.32594
-1.14	3.63075	5.01995
-1.1395	3.5032	4.67277
-1.139	3.57998	4.42157
-1.1385	3.52892	4.79225
-1.138	3.38187	5.38717
-1.1375	3.30877	6.25285
-1.137	3.1723	7.41437
-1.1365	3.35451	8.56991
-1.136	3.58385	8.26679
-1.1355	3.79912	6.78483
-1.135	3.76665	5.92159
-1.1345	3.54103	5.5222
-1.134	3.82696	6.34477
-1.1335	3.89084	6.17361
-1.133	4.06315	5.74509
-1.1325	4.37164	5.7573
-1.132	4.39408	6.28553
-1.1315	4.36987	5.57705
-1.131	4.13588	4.40247
-1.1305	3.94555	6.75251
-1.13	4.11237	7.73492
-1.1295	3.93254	7.75237
-1.129	3.40441	8.44736
-1.1285	3.24168	8.30329
-1.128	3.27127	7.00961
-1.1275	3.86123	6.43352
-1.127	4.13985	6.71185
-1.1265	3.9044	6.60089
-1.126	3.98956	6.17594
-1.1255	4.13691	7.59086
-1.125	4.12834	8.53327
-1.1245	4.00812	8.41205
-1.124	3.35454	7.33993
-1.1235	3.18862	5.91924
-1.123	3.12924	6.88126
-1.1225	2.87473	8.5277
-1.122	2.60245	9.53151
-1.1215	2.58096	8.64909
-1.121	2.72268	7.66502
-1.1205	2.9065	6.71785
-1.12	3.24135	6.22439
-1.1195	3.32434	6.29286
-1.119	3.1899	5.2457
-1.1185	3.0263	4.47408
-1.118	3.01411	3.56503
-1.1175	3.11132	3.62168
-1.117	3.55595	3.8327
-1.1165	3.5878	4.5267
-1.116	3.09066	5.34693
-1.1155	2.40297	5.94516
-1.115	2.58886	5.60232
-1.1145	3.10565	5.86808
-1.114	3.62104	6.32269
-1.1135	4.19133	6.28813
-1.113	4.19213	6.22469
-1.1125	4.0075	5.58033
-1.112	4.11489	4.37488
-1.1115	3.97889	4.7441
-1.111	3.83481	5.58788
-1.1105	3.83285	6.35596
-1.11	3.78786	5.85934
-1.1095	3.82262	5.42731
-1.109	4.2274	5.30785
-1.1085	4.36282	5.21785
-1.108	4.28939	4.37279
-1.1075	4.46313	3.58848
-1.107	4.66517	3.90323
-1.1065	4.61129	4.85999
-1.106	4.07985	4.40825
-1.1055	3.43414	3.76672
-1.105	3.29993	4.02483
-1.1045	3.54348	4.95312
-1.104	4.16424	5.47622
-1.1035	4.83107	5.24126
-1.103	4.93424	5.62006
-1.1025	4.68817	5.6775
-1.102	4.64985	5.80314
-1.1015	4.43127	6.29294
-1.101	4.40412	6.20643
-1.1005	4.72063	6.26211
-1.1	4.32881	6.8527
-1.0995	3.94755	6.18721
-1.099	4.36614	6.47827
-1.0985	4.38843	6.39051
-1.098	4.58251	6.13156
-1.0975	4.81156	5.55238
-1.097	4.6185	6.19473
-1.0965	4.26806	6.69795
-1.096	3.94953	6.59041
-1.0955	3.77501	6.11135
-1.095	3.74491	6.23793
-1.0945	3.68515	6.49996
-1.094	3.72421	6.78842
-1.0935	3.87273	7.27456
-1.093	4.07509	7.08218
-1.0925	4.09401	5.83254
-1.092	3.79353	4.6079
-1.0915	3.2516	4.21409
-1.091	3.29587	3.79541
-1.0905	3.37169	4.7313
-1.09	3.26626	4.70742
-1.0895	3.19324	4.98021
-1.089	2.9786	5.43134
-1.0885	3.06873	6.43957
-1.088	2.76301	6.57143
-1.0875	2.74084	5.69509
-1.087	2.50418	4.78106
-1.0865	2.3179	4.43195
-1.086	2.42435	4.73039
-1.0855	2.66193	3.9046
-1.085	2.79269	4.07978
-1.0845	2.6343	4.71556
-1.084	3.20002	4.563
-1.0835	3.77249	4.85914
-1.083	3.65073	5.4484
-1.0825	3.27243	5.61169
-1.082	2.81536	5.56814
-1.0815	2.63359	5.77891
-1.081	3.3262	6.67921
-1.0805	3.86391	7.37363
-1.08	3.80381	8.1266
-1.0795	3.62601	7.70285
-1.079	3.38145	6.80219
-1.0785	3.08197	7.40035
-1.078	2.81742	7.66685
-1.0775	2.77986	6.96255
-1.077	3.11899	6.70304
-1.0765	3.34755	7.20245
-1.076	3.61454	7.34294
-1.0755	4.11432	7.77227
-1.075	4.51069	7.16509
-1.0745	4.32572	5.26586
-1.074	3.63828	4.50498
-1.0735	3.23742	3.83283
-1.073	2.99392	2.86686
-1.0725	2.85463	2.96575
-1.072	2.99481	2.81033
-1.0715	3.25316	5.03978
-1.071	3.05017	5.65523
-1.0705	2.8145	4.55705
-1.07	3.06598	4.08774
-1.0695	2.97249	4.7435
-1.069	3.05254	6.02193
-1.0685	2.9532	6.27487
-1.068	2.66433	5.5031
-1.0675	2.54946	4.95152
-1.067	2.77994	4.62911
-1.0665	2.96411	4.39936
-1.066	3.07213	3.6641
-1.0655	3.32315	4.2147
-1.065	3.73466	5.5501
-1.0645	3.81552	6.51295
-1.064	3.2335	6.27107
-1.0635	2.91956	5.62726
-1.063	3.26465	4.84897
-1.0625	3.24083	4.23867
-1.062	3.13299	3.97357
-1.0615	3.32917	4.14667
-1.061	3.65061	4.70336
-1.0605	3.6747	4.59956
-1.06	3.52813	4.31335
-1.0595	3.58768	3.99892
-1.059	3.93376	3.74319
-1.0585	4.41925	3.87707
-1.058	4.62724	4.34171
-1.0575	4.28364	4.84784
-1.057	3.91244	5.08127
-1.0565	3.82756	4.2709
-1.056	3.47286	3.07898
-1.0555	2.96308	3.57195
-1.055	2.8208	4.10749
-1.0545	2.81975	4.73738
-1.054	3.21663	4.38417
-1.0535	3.77446	3.39391
-1.053	4.20146	3.48227
-1.0525	4.3012	4.2552
-1.052	4.26335	4.72383
-1.0515	4.25428	3.60038
-1.051	3.56216	2.77202
-1.0505	2.67686	2.86831
-1.05	2.62865	3.48716
-1.0495	2.71691	3.97497
-1.049	2.50657	3.97225
-1.0485	2.50229	3.82512
-1.048	2.73231	4.57087
-1.0475	2.76865	5.25129
-1.047	2.66736	4.40296
-1.0465	2.53428	4.2087
-1.046	2.461	5.68626
-1.0455	2.49946	6.57212
-1.045	2.7738	5.97851
-1.0445	3.0339	5.38934
-1.044	3.28222	5.86701
-1.0435	3.30417	6.06312
-1.043	3.43626	5.75484
-1.0425	3.38945	4.82375
-1.042	3.34378	3.91781
-1.0415	3.27193	3.74929
-1.041	3.5642	4.74304
-1.0405	3.98422	5.55766
-1.04	4.29388	6.05657
-1.0395	4.56437	6.47092
-1.039	4.33131	6.67419
-1.0385	3.31051	6.73354
-1.038	3.18791	6.36916
-1.0375	3.38696	5.7357
-1.037	2.83775	5.29113
-1.0365	2.40995	5.72868
-1.036	2.87941	5.48474
-1.0355	2.93262	4.4997
-1.035	2.63154	5.54763
-1.0345	2.51976	6.24412
-1.034	2.60456	5.9722
-1.0335	2.35183	5.18141
-1.033	2.40341	4.24931
-1.0325	2.8798	3.97457
-1.032	2.83863	5.85367
-1.0315	2.5187	7.17004
-1.031	2.34344	7.08469
-1.0305	2.30773	6.19368
-1.03	2.28415	5.18735
-1.0295	2.60657	5.18763
-1.029	2.9976	5.78667
-1.0285	2.90247	5.98694
-1.028	2.41926	5.32237
-1.0275	2.55853	5.22738
-1.027	2.93549	5.48271
-1.0265	3.05539	5.2506
-1.026	3.08461	4.76946
-1.0255	3.2032	5.47138
-1.025	3.01639	6.55605
-1.0245	2.77812	6.46376
-1.024	2.69869	5.17485
-1.0235	2.67527	4.49142
-1.023	2.83137	5.02214
-1.0225	2.71976	5.44161
-1.022	2.96433	4.998
-1.0215	3.41667	4.39329
-1.021	3.50335	4.82372
-1.0205	3.69616	5.12187
-1.02	3.73487	4.90577
-1.0195	3.60904	5.05066
-1.019	3.90974	6.42748
-1.0185	4.11058	6.88609
-1.018	4.02347	6.29705
-1.0175	3.70638	6.35533
-1.017	3.48619	6.40674
-1.0165	3.38636	6.46575
-1.016	3.47241	5.49568
-1.0155	3.77346	4.7263
-1.015	3.59645	4.5685
-1.0145	2.85686	5.37462
-1.014	2.40737	5.78636
-1.0135	2.53973	5.40468
-1.013	2.90291	5.35089
-1.0125	2.96865	5.74081
-1.012	2.91074	6.27135
-1.0115	2.68131	6.58106
-1.011	2.4648	6.01658
-1.0105	2.25081	4.78057
-1.01	2.37965	4.4083
-1.0095	2.87095	4.55922
-1.009	3.30232	4.19324
-1.0085	3.4751	4.4963
-1.008	3.10336	3.57031
-1.0075	2.97532	2.91893
-1.007	2.78399	3.65974
-1.0065	2.46546	4.34682
-1.006	2.74397	3.90531
-1.0055	2.91847	3.87713
-1.005	2.94858	4.74554
-1.0045	3.19973	4.69288
-1.004	3.16864	4.6072
-1.0035	2.96045	4.39084
-1.003	3.38567	3.98133
-1.0025	3.61187	3.52588
-1.002	3.22537	4.44663
[truncated: 10,004 more rows]

## Sheet: Figure 2b
Figure 2b - scatter plot
x	y
4.8	20.359
4.6	28.1757
5.7	45.1287
7.7	57.8208
8.2	36.0826
2.7	48.6742
0.3	3.36759
0.8	64.0145
3.3	38.0585
0.9	18.3568
0.8	71.4512
2	30.0837
2.3	10.127
1	37.123
4	13.1671
2.9	18.6706
4.6	15.4822
2.2	1.13281
0.9	25.8601
1.6	22.2858
3	11.4784
2.5	28.3636
1.7	61.8296
0.9	1.24995
5.4	30.5447
2.2	3.6021
5.7	61.2347
6.1	23.7906
2.4	39.5887
8	20.1569
2.9	8.59979
1.2	10.2738
0.7	34.7972
9.6	41.304
2.4	25.0633
1.7	80.0619
43.1	67.494
44.3	29.3253
55.9	20.6758
19.5	109.6
47.8	61.7264
26.1	4.18972
3.6	2.29127
10.9	37.4907
61.8	27.2941
3.9	39.3346
78.2	57.3541
15.1	38.9151
13.1	13.6881
15.5	36.4696
2.6	36.7055
2.7	41.2412
97.4	69.2214
21.2	120.414
3.2	3.52564
22.7	28.7036
45.8	37.6437

## Sheet: Figure 2c
Figure 2c
(Top) Average EEG signal					(Bottom)
x	Neonatal Control Group	Neonatal Inflammation Group			Neonatal Control Group	Neonatal Inflammation Group
-0.5	-1.25136	5.25723			0.764655	1.30124
-0.4995	-1.24949	5.24763			1.38358	0.086979
-0.499	-1.24712	5.2373			0.241359	0.944395
-0.4985	-1.24429	5.22624			2.27853	0.953735
-0.498	-1.24104	5.21444			0.87803	2.5242
-0.4975	-1.23742	5.20191			0.210484	1.98456
-0.497	-1.23347	5.18864			0.703505	0.674741
-0.4965	-1.22925	5.17462			0.614201	-0.0193504
-0.496	-1.2248	5.15985			0.341737	0.280469
-0.4955	-1.22018	5.14431			0.736476	0.7381
-0.495	-1.21547	5.12801			0.718667	0.918823
-0.4945	-1.2107	5.11091			0.199543	0.731764
-0.494	-1.20596	5.09302			0.209475	0.847549
-0.4935	-1.20131	5.07431			0.495859	1.07515
-0.493	-1.19681	5.05477			0.163809	1.24137
-0.4925	-1.19254	5.03439			1.26816	1.94847
-0.492	-1.18858	5.01314			0.120332	0.378876
-0.4915	-1.18499	4.991			0.399455	1.15055
-0.491	-1.18185	4.96797			0.0431854	2.01712
-0.4905	-1.17923	4.94402			1.42115
-0.49	-1.17721	4.91915			0.9773
-0.4895	-1.17587	4.89333			0.672947
-0.489	-1.17528	4.86655			0.802351
-0.4885	-1.17551	4.83881			0.301555
-0.488	-1.17664	4.8101			0.622561
-0.4875	-1.17874	4.78041			0.458786
-0.487	-1.18188	4.74975			0.00884564
-0.4865	-1.18612	4.71812			0.276443
-0.486	-1.19153	4.68552			0.963258
-0.4855	-1.19817	4.65198			0.294698
-0.485	-1.2061	4.6175			0.14785
-0.4845	-1.21537	4.58212			1.60576
-0.484	-1.22603	4.54587
-0.4835	-1.23813	4.50877
-0.483	-1.25171	4.47088
-0.4825	-1.2668	4.43224
-0.482	-1.28344	4.39291
-0.4815	-1.30164	4.35295
-0.481	-1.32144	4.31242
-0.4805	-1.34283	4.27141
-0.48	-1.36583	4.22999
-0.4795	-1.39044	4.18825
-0.479	-1.41664	4.14629
-0.4785	-1.44444	4.10421
-0.478	-1.4738	4.0621
-0.4775	-1.50471	4.02008
-0.477	-1.53712	3.97827
-0.4765	-1.571	3.93678
-0.476	-1.6063	3.89572
-0.4755	-1.64297	3.85524
-0.475	-1.68094	3.81544
-0.4745	-1.72016	3.77647
-0.474	-1.76055	3.73843
-0.4735	-1.80202	3.70147
-0.473	-1.8445	3.66571
-0.4725	-1.8879	3.63126
-0.472	-1.93213	3.59826
-0.4715	-1.97707	3.56681
-0.471	-2.02264	3.53703
-0.4705	-2.06872	3.50902
-0.47	-2.11521	3.48289
-0.4695	-2.16198	3.45872
-0.469	-2.20893	3.43661
-0.4685	-2.25593	3.41661
-0.468	-2.30286	3.39881
-0.4675	-2.34961	3.38325
-0.467	-2.39605	3.36998
-0.4665	-2.44206	3.35903
-0.466	-2.48753	3.35041
-0.4655	-2.53232	3.34414
-0.465	-2.57633	3.34021
-0.4645	-2.61943	3.3386
-0.464	-2.66152	3.33927
-0.4635	-2.70248	3.34218
-0.463	-2.74222	3.34726
-0.4625	-2.78062	3.35445
-0.462	-2.81759	3.36364
-0.4615	-2.85303	3.37474
-0.461	-2.88688	3.38763
-0.4605	-2.91903	3.40218
-0.46	-2.94943	3.41825
-0.4595	-2.978	3.4357
-0.459	-3.00469	3.45434
-0.4585	-3.02944	3.47402
-0.458	-3.05221	3.49454
-0.4575	-3.07297	3.51571
-0.457	-3.09168	3.53734
-0.4565	-3.10833	3.55921
-0.456	-3.1229	3.58113
-0.4555	-3.1354	3.60286
-0.455	-3.14583	3.62421
-0.4545	-3.1542	3.64493
-0.454	-3.16053	3.66483
-0.4535	-3.16486	3.68367
-0.453	-3.16722	3.70124
-0.4525	-3.16767	3.71733
-0.452	-3.16625	3.73174
-0.4515	-3.16303	3.74427
-0.451	-3.15807	3.75471
-0.4505	-3.15145	3.7629
-0.45	-3.14326	3.76866
-0.4495	-3.13357	3.77183
-0.449	-3.12249	3.77225
-0.4485	-3.1101	3.76981
-0.448	-3.09652	3.76438
-0.4475	-3.08185	3.75586
-0.447	-3.0662	3.74416
-0.4465	-3.04967	3.72921
-0.446	-3.03239	3.71098
-0.4455	-3.01447	3.68941
-0.445	-2.99604	3.66451
-0.4445	-2.9772	3.63628
-0.444	-2.95807	3.60475
-0.4435	-2.93878	3.56996
-0.443	-2.91944	3.53198
-0.4425	-2.90017	3.4909
-0.442	-2.88107	3.44682
-0.4415	-2.86226	3.39987
-0.441	-2.84384	3.35019
-0.4405	-2.82592	3.29793
-0.44	-2.80859	3.24329
-0.4395	-2.79195	3.18644
-0.439	-2.77609	3.12759
-0.4385	-2.76109	3.06697
-0.438	-2.74703	3.00481
-0.4375	-2.73398	2.94136
-0.437	-2.722	2.87686
-0.4365	-2.71116	2.81159
-0.436	-2.7015	2.74582
-0.4355	-2.69308	2.67982
-0.435	-2.68593	2.61387
-0.4345	-2.68007	2.54825
-0.434	-2.67555	2.48326
-0.4335	-2.67236	2.41916
-0.433	-2.67053	2.35625
-0.4325	-2.67006	2.29479
-0.432	-2.67094	2.23506
-0.4315	-2.67317	2.17732
-0.431	-2.67673	2.12182
-0.4305	-2.6816	2.0688
-0.43	-2.68775	2.0185
-0.4295	-2.69515	1.97114
-0.429	-2.70376	1.92691
-0.4285	-2.71355	1.886
-0.428	-2.72446	1.84859
-0.4275	-2.73645	1.81482
-0.427	-2.74946	1.78483
-0.4265	-2.76344	1.75874
-0.426	-2.77833	1.73663
-0.4255	-2.79407	1.71857
-0.425	-2.8106	1.70462
-0.4245	-2.82785	1.69481
-0.424	-2.84576	1.68915
-0.4235	-2.86427	1.68761
-0.423	-2.88331	1.69017
-0.4225	-2.90283	1.69676
-0.422	-2.92276	1.70731
-0.4215	-2.94304	1.72172
-0.421	-2.96362	1.73986
-0.4205	-2.98444	1.7616
-0.42	-3.00544	1.78679
-0.4195	-3.02658	1.81524
-0.419	-3.04782	1.84677
-0.4185	-3.0691	1.88117
-0.418	-3.09039	1.91821
-0.4175	-3.11165	1.95767
-0.417	-3.13286	1.99931
-0.4165	-3.15398	2.04286
-0.416	-3.17499	2.08806
-0.4155	-3.19587	2.13465
-0.415	-3.21661	2.18236
-0.4145	-3.2372	2.23089
-0.414	-3.25762	2.27998
-0.4135	-3.27788	2.32934
-0.413	-3.29798	2.37869
-0.4125	-3.31791	2.42776
-0.412	-3.33769	2.47628
-0.4115	-3.35733	2.52397
-0.411	-3.37683	2.57059
-0.4105	-3.39622	2.61587
-0.41	-3.41551	2.65958
-0.4095	-3.43472	2.70149
-0.409	-3.45387	2.74138
-0.4085	-3.47298	2.77905
-0.408	-3.49208	2.81432
-0.4075	-3.51118	2.84699
-0.407	-3.53032	2.87693
-0.4065	-3.5495	2.90399
-0.406	-3.56876	2.92804
-0.4055	-3.58811	2.94899
-0.405	-3.60757	2.96673
-0.4045	-3.62715	2.9812
-0.404	-3.64688	2.99236
-0.4035	-3.66675	3.00015
-0.403	-3.68679	3.00458
-0.4025	-3.707	3.00564
-0.402	-3.72737	3.00335
-0.4015	-3.7479	2.99774
-0.401	-3.7686	2.98887
-0.4005	-3.78945	2.9768
-0.4	-3.81044	2.96162
-0.3995	-3.83155	2.94342
-0.399	-3.85277	2.92231
-0.3985	-3.87406	2.8984
-0.398	-3.89539	2.87183
-0.3975	-3.91674	2.84274
-0.397	-3.93807	2.81127
-0.3965	-3.95933	2.77757
-0.396	-3.98049	2.74181
-0.3955	-4.0015	2.70415
-0.395	-4.02231	2.66476
-0.3945	-4.04286	2.62381
-0.394	-4.06311	2.58146
-0.3935	-4.083	2.53788
-0.393	-4.10247	2.49325
-0.3925	-4.12147	2.44773
-0.392	-4.13994	2.40147
-0.3915	-4.15782	2.35463
-0.391	-4.17505	2.30737
-0.3905	-4.19159	2.25981
-0.39	-4.20737	2.2121
-0.3895	-4.22235	2.16435
-0.389	-4.23648	2.11669
-0.3885	-4.24972	2.06922
-0.388	-4.26201	2.02203
-0.3875	-4.27334	1.97521
-0.387	-4.28366	1.92882
-0.3865	-4.29295	1.88293
-0.386	-4.3012	1.83759
-0.3855	-4.30838	1.79283
-0.385	-4.31449	1.74868
-0.3845	-4.31953	1.70515
-0.384	-4.32351	1.66224
-0.3835	-4.32644	1.61994
-0.383	-4.32835	1.57825
-0.3825	-4.32927	1.53711
-0.382	-4.32923	1.49651
-0.3815	-4.3283	1.45639
-0.381	-4.32652	1.41669
-0.3805	-4.32395	1.37736
-0.38	-4.32068	1.33832
-0.3795	-4.31678	1.29951
-0.379	-4.31235	1.26084
-0.3785	-4.30748	1.22223
-0.378	-4.30228	1.18361
-0.3775	-4.29685	1.14487
-0.377	-4.29132	1.10595
-0.3765	-4.28582	1.06674
-0.376	-4.28048	1.02718
-0.3755	-4.27542	0.987166
-0.375	-4.27081	0.946636
-0.3745	-4.26677	0.905512
-0.374	-4.26346	0.863724
-0.3735	-4.26103	0.821212
-0.373	-4.25964	0.77792
-0.3725	-4.25944	0.733799
-0.372	-4.26058	0.68881
-0.3715	-4.26322	0.642922
-0.371	-4.26752	0.596113
-0.3705	-4.27362	0.54837
-0.37	-4.28167	0.499692
-0.3695	-4.29182	0.450087
-0.369	-4.3042	0.399572
-0.3685	-4.31896	0.348176
-0.368	-4.33622	0.295938
-0.3675	-4.35609	0.242909
-0.367	-4.3787	0.189146
-0.3665	-4.40414	0.134719
-0.366	-4.43252	0.0797062
-0.3655	-4.46391	0.0241958
-0.365	-4.49839	-0.0317168
-0.3645	-4.53603	-0.0879278
-0.364	-4.57687	-0.144327
-0.3635	-4.62095	-0.200796
-0.363	-4.66829	-0.257214
-0.3625	-4.71893	-0.313452
-0.362	-4.77284	-0.369379
-0.3615	-4.83002	-0.424862
-0.361	-4.89044	-0.479765
-0.3605	-4.95406	-0.533951
-0.36	-5.02083	-0.587283
-0.3595	-5.09067	-0.639626
-0.359	-5.16351	-0.690848
-0.3585	-5.23925	-0.740818
-0.358	-5.31778	-0.789411
-0.3575	-5.39899	-0.836507
-0.357	-5.48274	-0.881992
-0.3565	-5.56888	-0.925761
-0.356	-5.65726	-0.967714
-0.3555	-5.74772	-1.00776
-0.355	-5.84008	-1.04583
-0.3545	-5.93415	-1.08184
-0.354	-6.02974	-1.11574
-0.3535	-6.12666	-1.14749
-0.353	-6.22469	-1.17704
-0.3525	-6.32363	-1.20439
-0.352	-6.42325	-1.22952
-0.3515	-6.52334	-1.25244
-0.351	-6.62367	-1.27317
-0.3505	-6.72403	-1.29175
-0.35	-6.82417	-1.30822
-0.3495	-6.92388	-1.32264
-0.349	-7.02294	-1.3351
-0.3485	-7.12112	-1.34567
-0.348	-7.21821	-1.35446
-0.3475	-7.31399	-1.36159
-0.347	-7.40826	-1.36718
-0.3465	-7.50081	-1.37137
-0.346	-7.59146	-1.37431
-0.3455	-7.68001	-1.37616
-0.345	-7.76628	-1.37709
-0.3445	-7.85012	-1.37727
-0.344	-7.93137	-1.37688
-0.3435	-8.00987	-1.37613
-0.343	-8.0855	-1.3752
-0.3425	-8.15814	-1.3743
-0.342	-8.22767	-1.37362
-0.3415	-8.294	-1.37339
-0.341	-8.35705	-1.37379
-0.3405	-8.41674	-1.37505
-0.34	-8.47303	-1.37736
-0.3395	-8.52587	-1.38093
-0.339	-8.57523	-1.38596
-0.3385	-8.62109	-1.39263
-0.338	-8.66347	-1.40115
-0.3375	-8.70237	-1.41169
-0.337	-8.73781	-1.42442
-0.3365	-8.76983	-1.43951
-0.336	-8.79849	-1.45712
-0.3355	-8.82385	-1.47737
-0.335	-8.84597	-1.50042
-0.3345	-8.86494	-1.52636
-0.334	-8.88086	-1.55531
-0.3335	-8.89382	-1.58737
-0.333	-8.90393	-1.62259
-0.3325	-8.91132	-1.66105
-0.332	-8.9161	-1.70279
-0.3315	-8.9184	-1.74784
-0.331	-8.91836	-1.79622
-0.3305	-8.91611	-1.84791
-0.33	-8.9118	-1.9029
-0.3295	-8.90556	-1.96116
-0.329	-8.89753	-2.02263
-0.3285	-8.88786	-2.08724
-0.328	-8.87669	-2.15491
-0.3275	-8.86415	-2.22554
-0.327	-8.85038	-2.29902
-0.3265	-8.83552	-2.37521
-0.326	-8.81968	-2.45397
-0.3255	-8.80299	-2.53515
-0.325	-8.78556	-2.61857
-0.3245	-8.7675	-2.70407
-0.324	-8.74891	-2.79143
-0.3235	-8.72989	-2.88046
-0.323	-8.7105	-2.97096
-0.3225	-8.69083	-3.06269
-0.322	-8.67094	-3.15543
-0.3215	-8.65088	-3.24895
-0.321	-8.63069	-3.34301
-0.3205	-8.61042	-3.43737
-0.32	-8.59007	-3.53177
-0.3195	-8.56966	-3.62597
-0.319	-8.5492	-3.71973
-0.3185	-8.52867	-3.81278
-0.318	-8.50806	-3.90489
-0.3175	-8.48732	-3.9958
-0.317	-8.46644	-4.08528
-0.3165	-8.44535	-4.17309
-0.316	-8.424	-4.25898
-0.3155	-8.40232	-4.34274
-0.315	-8.38025	-4.42414
-0.3145	-8.35771	-4.50297
-0.314	-8.3346	-4.57903
-0.3135	-8.31085	-4.65212
-0.313	-8.28635	-4.72206
-0.3125	-8.261	-4.78867
-0.312	-8.23472	-4.85179
-0.3115	-8.20739	-4.91128
-0.311	-8.17891	-4.96698
-0.3105	-8.14918	-5.01878
-0.31	-8.1181	-5.06657
-0.3095	-8.08557	-5.11024
-0.309	-8.05148	-5.14971
-0.3085	-8.01575	-5.18491
-0.308	-7.9783	-5.21578
-0.3075	-7.93903	-5.24228
-0.307	-7.89787	-5.26438
-0.3065	-7.85475	-5.28206
-0.306	-7.80962	-5.29532
-0.3055	-7.76242	-5.30417
-0.305	-7.71312	-5.30863
-0.3045	-7.66167	-5.30876
-0.304	-7.60807	-5.30458
-0.3035	-7.5523	-5.29618
-0.303	-7.49437	-5.28362
-0.3025	-7.43428	-5.26699
-0.302	-7.37208	-5.24638
-0.3015	-7.3078	-5.22191
-0.301	-7.24149	-5.19369
-0.3005	-7.17322	-5.16186
-0.3	-7.10307	-5.12653
-0.2995	-7.03113	-5.08787
-0.299	-6.9575	-5.04601
-0.2985	-6.88231	-5.00113
-0.298	-6.80567	-4.95338
-0.2975	-6.72773	-4.90293
-0.297	-6.64864	-4.84996
-0.2965	-6.56856	-4.79464
-0.296	-6.48766	-4.73717
-0.2955	-6.40612	-4.67772
-0.295	-6.32412	-4.61648
-0.2945	-6.24185	-4.55364
-0.294	-6.15953	-4.4894
-0.2935	-6.07735	-4.42394
-0.293	-5.99552	-4.35745
-0.2925	-5.91425	-4.29013
-0.292	-5.83377	-4.22215
-0.2915	-5.75428	-4.15371
-0.291	-5.676	-4.08499
-0.2905	-5.59914	-4.01618
-0.29	-5.52392	-3.94744
-0.2895	-5.45055	-3.87896
-0.289	-5.37922	-3.81089
-0.2885	-5.31013	-3.74342
-0.288	-5.24348	-3.67669
-0.2875	-5.17945	-3.61086
-0.287	-5.1182	-3.54609
-0.2865	-5.05991	-3.48251
-0.286	-5.00472	-3.42026
-0.2855	-4.95278	-3.35948
-0.285	-4.90421	-3.30028
-0.2845	-4.85913	-3.24279
-0.284	-4.81763	-3.18711
-0.2835	-4.7798	-3.13335
-0.283	-4.74572	-3.08161
-0.2825	-4.71542	-3.03198
-0.282	-4.68896	-2.98454
-0.2815	-4.66634	-2.93937
-0.281	-4.64758	-2.89654
-0.2805	-4.63266	-2.85611
-0.28	-4.62155	-2.81813
-0.2795	-4.61421	-2.78265
-0.279	-4.61057	-2.74972
-0.2785	-4.61054	-2.71938
-0.278	-4.61404	-2.69164
-0.2775	-4.62095	-2.66653
-0.277	-4.63115	-2.64408
-0.2765	-4.64449	-2.62429
-0.276	-4.66082	-2.60716
-0.2755	-4.67996	-2.59269
-0.275	-4.70175	-2.58088
-0.2745	-4.72598	-2.57172
-0.274	-4.75245	-2.56519
-0.2735	-4.78096	-2.56127
-0.273	-4.81127	-2.55993
-0.2725	-4.84317	-2.56115
-0.272	-4.87642	-2.56488
-0.2715	-4.91078	-2.5711
-0.271	-4.946	-2.57976
-0.2705	-4.98185	-2.59082
-0.27	-5.01808	-2.60422
-0.2695	-5.05444	-2.61993
-0.269	-5.09069	-2.63788
-0.2685	-5.12659	-2.65803
-0.268	-5.1619	-2.68031
-0.2675	-5.19638	-2.70467
-0.267	-5.22982	-2.73104
-0.2665	-5.26199	-2.75936
-0.266	-5.29268	-2.78957
-0.2655	-5.32169	-2.82161
-0.265	-5.34884	-2.85541
-0.2645	-5.37393	-2.89089
-0.264	-5.39682	-2.92801
-0.2635	-5.41734	-2.96668
-0.263	-5.43535	-3.00684
-0.2625	-5.45074	-3.04843
-0.262	-5.46339	-3.09137
-0.2615	-5.4732	-3.1356
-0.261	-5.48011	-3.18104
-0.2605	-5.48404	-3.22764
-0.26	-5.48496	-3.27533
-0.2595	-5.48284	-3.32403
-0.259	-5.47765	-3.37369
-0.2585	-5.46942	-3.42423
-0.258	-5.45817	-3.47559
-0.2575	-5.44392	-3.52771
-0.257	-5.42673	-3.58052
-0.2565	-5.40667	-3.63396
-0.256	-5.38383	-3.68797
-0.2555	-5.35831	-3.74248
-0.255	-5.33021	-3.79743
-0.2545	-5.29966	-3.85276
-0.254	-5.2668	-3.90841
-0.2535	-5.23178	-3.96431
-0.253	-5.19475	-4.02042
-0.2525	-5.15589	-4.07666
-0.252	-5.11537	-4.13299
-0.2515	-5.07337	-4.18933
-0.251	-5.03008	-4.24564
-0.2505	-4.98571	-4.30185
-0.25	-4.94044	-4.35791
-0.2495	-4.89449	-4.41377
-0.249	-4.84805	-4.46935
-0.2485	-4.80133	-4.52461
-0.248	-4.75453	-4.57949
-0.2475	-4.70785	-4.63394
-0.247	-4.6615	-4.6879
-0.2465	-4.61566	-4.74131
-0.246	-4.57053	-4.79412
-0.2455	-4.52629	-4.84628
-0.245	-4.48312	-4.89772
-0.2445	-4.44119	-4.94841
-0.244	-4.40065	-4.99829
-0.2435	-4.36166	-5.0473
-0.243	-4.32435	-5.09539
-0.2425	-4.28886	-5.14252
-0.242	-4.25531	-5.18865
-0.2415	-4.22379	-5.23371
-0.241	-4.19439	-5.27767
-0.2405	-4.16721	-5.32048
-0.24	-4.1423	-5.3621
-0.2395	-4.11972	-5.4025
-0.239	-4.0995	-5.44162
-0.2385	-4.08167	-5.47945
-0.238	-4.06624	-5.51594
-0.2375	-4.0532	-5.55107
-0.237	-4.04255	-5.58481
-0.2365	-4.03424	-5.61713
-0.236	-4.02824	-5.64801
-0.2355	-4.02449	-5.67744
-0.235	-4.02292	-5.70541
-0.2345	-4.02346	-5.73189
-0.234	-4.02601	-5.75689
-0.2335	-4.03047	-5.78041
-0.233	-4.03673	-5.80244
-0.2325	-4.04468	-5.82299
-0.232	-4.05417	-5.84208
-0.2315	-4.06509	-5.85971
-0.231	-4.07728	-5.87591
-0.2305	-4.0906	-5.8907
-0.23	-4.10489	-5.90411
-0.2295	-4.12	-5.91617
-0.229	-4.13577	-5.92693
-0.2285	-4.15204	-5.93641
-0.228	-4.16864	-5.94468
-0.2275	-4.18541	-5.95177
-0.227	-4.20218	-5.95775
-0.2265	-4.21881	-5.96266
-0.226	-4.23511	-5.96658
-0.2255	-4.25095	-5.96957
-0.225	-4.26617	-5.97169
-0.2245	-4.28062	-5.97302
-0.224	-4.29415	-5.97362
-0.2235	-4.30664	-5.97359
-0.223	-4.31795	-5.97298
-0.2225	-4.32795	-5.97188
-0.222	-4.33655	-5.97038
-0.2215	-4.34361	-5.96854
-0.221	-4.34906	-5.96645
-0.2205	-4.3528	-5.96419
-0.22	-4.35475	-5.96184
-0.2195	-4.35484	-5.95946
-0.219	-4.35301	-5.95715
-0.2185	-4.3492	-5.95496
-0.218	-4.34338	-5.95297
-0.2175	-4.33552	-5.95125
-0.217	-4.32559	-5.94985
-0.2165	-4.31359	-5.94883
-0.216	-4.2995	-5.94825
-0.2155	-4.28334	-5.94815
-0.215	-4.26512	-5.94856
-0.2145	-4.24487	-5.94953
-0.214	-4.22261	-5.95109
-0.2135	-4.1984	-5.95324
-0.213	-4.17228	-5.95601
-0.2125	-4.14431	-5.95939
-0.212	-4.11454	-5.96339
-0.2115	-4.08305	-5.968
-0.211	-4.04992	-5.97319
-0.2105	-4.01521	-5.97893
-0.21	-3.97903	-5.98518
-0.2095	-3.94144	-5.99191
-0.209	-3.90256	-5.99905
-0.2085	-3.86246	-6.00654
-0.208	-3.82126	-6.01432
-0.2075	-3.77904	-6.02229
-0.207	-3.73592	-6.03037
-0.2065	-3.69198	-6.03846
-0.206	-3.64734	-6.04646
-0.2055	-3.60209	-6.05426
-0.205	-3.55634	-6.06174
-0.2045	-3.51018	-6.06878
-0.204	-3.46372	-6.07524
-0.2035	-3.41704	-6.081
-0.203	-3.37025	-6.08591
-0.2025	-3.32344	-6.08983
-0.202	-3.27669	-6.09262
-0.2015	-3.23009	-6.09414
-0.201	-3.18372	-6.09422
-0.2005	-3.13766	-6.09273
-0.2	-3.09199	-6.08951
-0.1995	-3.04678	-6.08442
-0.199	-3.00209	-6.07731
-0.1985	-2.95799	-6.06804
-0.198	-2.91454	-6.05648
-0.1975	-2.87178	-6.04249
-0.197	-2.82978	-6.02593
-0.1965	-2.78857	-6.0067
-0.196	-2.7482	-5.98468
-0.1955	-2.70872	-5.95976
-0.195	-2.67014	-5.93185
-0.1945	-2.63251	-5.90086
-0.194	-2.59585	-5.86671
-0.1935	-2.56019	-5.82934
-0.193	-2.52554	-5.7887
-0.1925	-2.49192	-5.74475
-0.192	-2.45936	-5.69746
-0.1915	-2.42785	-5.64682
-0.191	-2.39741	-5.59283
-0.1905	-2.36805	-5.5355
-0.19	-2.33978	-5.47487
-0.1895	-2.31258	-5.41097
-0.189	-2.28647	-5.34386
-0.1885	-2.26144	-5.27363
-0.188	-2.2375	-5.20035
-0.1875	-2.21463	-5.12413
-0.187	-2.19284	-5.04508
-0.1865	-2.17211	-4.96335
-0.186	-2.15244	-4.87906
-0.1855	-2.13381	-4.79239
-0.185	-2.11623	-4.7035
-0.1845	-2.09969	-4.61257
-0.184	-2.08416	-4.5198
-0.1835	-2.06964	-4.42539
-0.183	-2.05611	-4.32957
-0.1825	-2.04357	-4.23254
-0.182	-2.032	-4.13455
-0.1815	-2.02138	-4.03584
-0.181	-2.0117	-3.93664
-0.1805	-2.00295	-3.83721
-0.18	-1.9951	-3.7378
-0.1795	-1.98813	-3.63867
-0.179	-1.98204	-3.54008
-0.1785	-1.97679	-3.44228
-0.178	-1.97237	-3.34553
-0.1775	-1.96875	-3.25009
-0.177	-1.96591	-3.1562
-0.1765	-1.96383	-3.06412
-0.176	-1.96247	-2.97409
-0.1755	-1.96181	-2.88634
-0.175	-1.96182	-2.80109
-0.1745	-1.96247	-2.71857
-0.174	-1.96371	-2.63898
-0.1735	-1.96553	-2.56252
-0.173	-1.96787	-2.48938
-0.1725	-1.97071	-2.41971
-0.172	-1.974	-2.35369
-0.1715	-1.9777	-2.29145
-0.171	-1.98176	-2.23313
-0.1705	-1.98614	-2.17883
-0.17	-1.99079	-2.12865
-0.1695	-1.99566	-2.08267
-0.169	-2.00071	-2.04095
-0.1685	-2.00587	-2.00354
-0.168	-2.01111	-1.97046
-0.1675	-2.01636	-1.94172
-0.167	-2.02157	-1.91732
-0.1665	-2.02668	-1.89723
-0.166	-2.03164	-1.88141
-0.1655	-2.0364	-1.86979
-0.165	-2.0409	-1.86232
-0.1645	-2.04507	-1.85888
-0.164	-2.04887	-1.85938
-0.1635	-2.05225	-1.8637
-0.163	-2.05514	-1.87169
-0.1625	-2.05749	-1.88322
-0.162	-2.05926	-1.89812
-0.1615	-2.0604	-1.91622
-0.161	-2.06085	-1.93733
-0.1605	-2.06057	-1.96127
-0.16	-2.05951	-1.98783
-0.1595	-2.05764	-2.0168
-0.159	-2.05492	-2.04798
-0.1585	-2.05131	-2.08114
-0.158	-2.04678	-2.11607
-0.1575	-2.0413	-2.15253
-0.157	-2.03484	-2.1903
-0.1565	-2.02739	-2.22916
-0.156	-2.01891	-2.26888
-0.1555	-2.00941	-2.30923
-0.155	-1.99886	-2.35
-0.1545	-1.98726	-2.39097
-0.154	-1.97461	-2.43194
-0.1535	-1.9609	-2.47269
-0.153	-1.94614	-2.51304
-0.1525	-1.93033	-2.55279
-0.152	-1.9135	-2.59177
-0.1515	-1.89564	-2.62981
-0.151	-1.87678	-2.66675
-0.1505	-1.85695	-2.70244
-0.15	-1.83615	-2.73675
-0.1495	-1.81443	-2.76957
-0.149	-1.7918	-2.80077
-0.1485	-1.76831	-2.83026
-0.148	-1.74398	-2.85796
-0.1475	-1.71885	-2.8838
-0.147	-1.69296	-2.90772
-0.1465	-1.66634	-2.92968
-0.146	-1.63904	-2.94965
-0.1455	-1.61109	-2.96762
-0.145	-1.58253	-2.98357
-0.1445	-1.55341	-2.99753
-0.144	-1.52377	-3.0095
-0.1435	-1.49365	-3.01952
-0.143	-1.46308	-3.02764
-0.1425	-1.4321	-3.03391
-0.142	-1.40075	-3.03838
-0.1415	-1.36907	-3.04114
-0.141	-1.33709	-3.04227
-0.1405	-1.30484	-3.04185
-0.14	-1.27235	-3.03997
-0.1395	-1.23965	-3.03674
-0.139	-1.20676	-3.03225
-0.1385	-1.1737	-3.02663
-0.138	-1.1405	-3.01998
-0.1375	-1.10718	-3.01241
-0.137	-1.07374	-3.00403
-0.1365	-1.04019	-2.99497
-0.136	-1.00655	-2.98534
-0.1355	-0.972818	-2.97524
-0.135	-0.939	-2.96479
-0.1345	-0.905095	-2.9541
-0.134	-0.871101	-2.94327
-0.1335	-0.837014	-2.9324
-0.133	-0.802825	-2.92157
-0.1325	-0.768526	-2.91088
-0.132	-0.734107	-2.90042
-0.1315	-0.699555	-2.89024
-0.131	-0.664856	-2.88043
-0.1305	-0.629996	-2.87103
-0.13	-0.594959	-2.86211
-0.1295	-0.55973	-2.8537
-0.129	-0.524293	-2.84585
-0.1285	-0.48863	-2.83857
-0.128	-0.452728	-2.83189
-0.1275	-0.416571	-2.82582
-0.127	-0.380145	-2.82036
-0.1265	-0.343439	-2.8155
-0.126	-0.306442	-2.81124
-0.1255	-0.269146	-2.80755
-0.125	-0.231544	-2.80441
-0.1245	-0.193632	-2.80179
-0.124	-0.15541	-2.79964
-0.1235	-0.116879	-2.79793
-0.123	-0.0780461	-2.7966
-0.1225	-0.0389187	-2.7956
-0.122	0.000490527	-2.79488
-0.1215	0.0401654	-2.79438
-0.121	0.0800862	-2.79403
-0.1205	0.120229	-2.79378
-0.12	0.160566	-2.79355
-0.1195	0.201066	-2.7933
-0.119	0.241694	-2.79295
-0.1185	0.282409	-2.79245
-0.118	0.323169	-2.79173
-0.1175	0.363927	-2.79074
-0.117	0.404632	-2.78943
-0.1165	0.445232	-2.78774
-0.116	0.48567	-2.78564
-0.1155	0.525885	-2.78308
-0.115	0.565817	-2.78003
-0.1145	0.6054	-2.77645
-0.114	0.64457	-2.77234
-0.1135	0.683257	-2.76767
-0.113	0.721394	-2.76242
-0.1125	0.758911	-2.75661
-0.112	0.795737	-2.75023
-0.1115	0.831803	-2.7433
-0.111	0.867039	-2.73582
-0.1105	0.901376	-2.72784
-0.11	0.934749	-2.71937
-0.1095	0.96709	-2.71046
-0.109	0.998338	-2.70114
-0.1085	1.02843	-2.69148
-0.108	1.05731	-2.68152
-0.1075	1.08493	-2.67133
-0.107	1.11123	-2.66096
-0.1065	1.13617	-2.65049
-0.106	1.15971	-2.63998
-0.1055	1.18181	-2.62952
-0.105	1.20245	-2.61917
-0.1045	1.22159	-2.60902
-0.104	1.23923	-2.59913
-0.1035	1.25534	-2.5896
-0.103	1.26992	-2.58048
-0.1025	1.28297	-2.57187
-0.102	1.2945	-2.56382
-0.1015	1.30452	-2.5564
-0.101	1.31306	-2.54969
-0.1005	1.32014	-2.54374
-0.1	1.32579	-2.5386
-0.0995	1.33005	-2.53433
-0.099	1.33298	-2.53096
-0.0985	1.33462	-2.52852
-0.098	1.33504	-2.52705
-0.0975	1.33431	-2.52656
-0.097	1.33248	-2.52707
-0.0965	1.32965	-2.52857
-0.096	1.3259	-2.53105
-0.0955	1.3213	-2.5345
-0.095	1.31596	-2.53888
-0.0945	1.30997	-2.54417
-0.094	1.30343	-2.55032
-0.0935	1.29644	-2.55727
-0.093	1.28911	-2.56495
-0.0925	1.28154	-2.5733
-0.092	1.27384	-2.58222
-0.0915	1.26613	-2.59164
-0.091	1.25851	-2.60144
-0.0905	1.2511	-2.61153
-0.09	1.244	-2.6218
-0.0895	1.23733	-2.63212
-0.089	1.23119	-2.64237
-0.0885	1.22568	-2.65243
-0.088	1.22093	-2.66217
-0.0875	1.21701	-2.67145
-0.087	1.21404	-2.68014
-0.0865	1.2121	-2.6881
-0.086	1.21129	-2.6952
-0.0855	1.21168	-2.70131
-0.085	1.21336	-2.7063
-0.0845	1.21641	-2.71004
-0.084	1.22089	-2.71241
-0.0835	1.22686	-2.71329
-0.083	1.23438	-2.71258
-0.0825	1.24351	-2.71016
-0.082	1.25428	-2.70596
-0.0815	1.26673	-2.69988
-0.081	1.28089	-2.69185
-0.0805	1.29679	-2.68182
-0.08	1.31445	-2.66972
-0.0795	1.33386	-2.65553
-0.079	1.35504	-2.63922
-0.0785	1.37798	-2.62078
-0.078	1.40266	-2.60022
-0.0775	1.42908	-2.57755
-0.077	1.4572	-2.55281
-0.0765	1.487	-2.52604
-0.076	1.51844	-2.49732
-0.0755	1.55148	-2.46672
-0.075	1.58607	-2.43433
-0.0745	1.62215	-2.40027
-0.074	1.65967	-2.36466
-0.0735	1.69857	-2.32764
-0.073	1.73877	-2.28936
-0.0725	1.78021	-2.24998
-0.072	1.82281	-2.20968
-0.0715	1.86649	-2.16864
-0.071	1.91117	-2.12708
-0.0705	1.95677	-2.08519
-0.07	2.0032	-2.04319
-0.0695	2.05036	-2.0013
-0.069	2.09818	-1.95975
-0.0685	2.14655	-1.91878
-0.068	2.19539	-1.87863
-0.0675	2.2446	-1.83952
-0.067	2.29409	-1.80171
-0.0665	2.34377	-1.76544
-0.066	2.39354	-1.73093
-0.0655	2.44331	-1.69842
-0.065	2.49299	-1.66815
-0.0645	2.54248	-1.64032
-0.064	2.59171	-1.61516
-0.0635	2.64058	-1.59287
-0.063	2.689	-1.57364
-0.0625	2.7369	-1.55765
-0.062	2.78418	-1.54507
-0.0615	2.83078	-1.53605
-0.061	2.87662	-1.53072
-0.0605	2.92161	-1.52922
-0.06	2.96569	-1.53163
-0.0595	3.00879	-1.53804
-0.059	3.05085	-1.54852
-0.0585	3.0918	-1.56311
-0.058	3.13158	-1.58183
-0.0575	3.17013	-1.60469
-0.057	3.20741	-1.63165
-0.0565	3.24335	-1.66269
-0.056	3.27792	-1.69774
-0.0555	3.31106	-1.73671
-0.055	3.34275	-1.7795
-0.0545	3.37293	-1.82597
-0.054	3.40157	-1.87599
-0.0535	3.42865	-1.92938
-0.053	3.45412	-1.98595
-0.0525	3.47798	-2.04549
-0.052	3.50019	-2.10779
-0.0515	3.52074	-2.1726
-0.051	3.53961	-2.23966
-0.0505	3.55678	-2.30869
-0.05	3.57226	-2.37943
-0.0495	3.58602	-2.45156
-0.049	3.59807	-2.52479
-0.0485	3.60841	-2.5988
-0.048	3.61704	-2.67326
-0.0475	3.62396	-2.74785
-0.047	3.6292	-2.82225
-0.0465	3.63274	-2.89611
-0.046	3.63463	-2.96911
-0.0455	3.63486	-3.04092
-0.045	3.63347	-3.1112
-0.0445	3.63048	-3.17965
-0.044	3.62592	-3.24595
-0.0435	3.61982	-3.30979
-0.043	3.61221	-3.37088
-0.0425	3.60314	-3.42894
-0.042	3.59264	-3.48371
-0.0415	3.58076	-3.53493
-0.041	3.56755	-3.58238
-0.0405	3.55306	-3.62583
-0.04	3.53734	-3.66509
-0.0395	3.52045	-3.69998
-0.039	3.50244	-3.73037
-0.0385	3.48339	-3.7561
-0.038	3.46336	-3.77709
-0.0375	3.44241	-3.79325
-0.037	3.42062	-3.80453
-0.0365	3.39806	-3.81088
-0.036	3.3748	-3.81232
-0.0355	3.35092	-3.80886
-0.035	3.3265	-3.80056
-0.0345	3.30162	-3.78747
-0.034	3.27637	-3.76972
-0.0335	3.25082	-3.74741
-0.033	3.22506	-3.7207
-0.0325	3.19917	-3.68976
-0.032	3.17324	-3.65479
-0.0315	3.14736	-3.61601
-0.031	3.12161	-3.57366
-0.0305	3.09607	-3.52799
-0.03	3.07083	-3.4793
-0.0295	3.04597	-3.42787
-0.029	3.02158	-3.37401
-0.0285	2.99772	-3.31806
-0.028	2.97449	-3.26035
-0.0275	2.95195	-3.20124
-0.027	2.93018	-3.14108
-0.0265	2.90924	-3.08024
-0.026	2.88921	-3.01909
-0.0255	2.87015	-2.95801
-0.025	2.85211	-2.89737
-0.0245	2.83515	-2.83756
-0.024	2.81933	-2.77895
-0.0235	2.80468	-2.7219
-0.023	2.79126	-2.6668
-0.0225	2.77909	-2.61398
-0.022	2.7682	-2.5638
-0.0215	2.75864	-2.5166
-0.021	2.75041	-2.4727
-0.0205	2.74353	-2.4324
-0.02	2.73801	-2.396
-0.0195	2.73386	-2.36378
-0.019	2.73108	-2.33598
-0.0185	2.72966	-2.31285
-0.018	2.72959	-2.29459
-0.0175	2.73085	-2.28139
-0.017	2.73342	-2.27343
-0.0165	2.73727	-2.27085
-0.016	2.74237	-2.27375
-0.0155	2.74869	-2.28224
-0.015	2.75619	-2.29638
-0.0145	2.76481	-2.3162
-0.014	2.77452	-2.34172
-0.0135	2.78526	-2.37293
-0.013	2.79696	-2.40979
-0.0125	2.80959	-2.45222
-0.012	2.82306	-2.50015
-0.0115	2.83733	-2.55343
-0.011	2.85232	-2.61195
-0.0105	2.86798	-2.67552
-0.01	2.88422	-2.74397
-0.0095	2.90099	-2.81707
-0.009	2.91822	-2.89459
-0.0085	2.93583	-2.97629
-0.008	2.95376	-3.06189
-0.0075	2.97195	-3.1511
-0.007	2.99033	-3.24362
-0.0065	3.00883	-3.33913
-0.006	3.02739	-3.43729
-0.0055	3.04597	-3.53777
-0.005	3.06449	-3.64021
-0.0045	3.08291	-3.74425
-0.004	3.10117	-3.84953
-0.0035	3.11923	-3.95567
-0.003	3.13705	-4.06231
-0.0025	3.15459	-4.16906
-0.002	3.17181	-4.27555
-0.0015	3.18869	-4.38142
-0.001	3.20518	-4.48629
-0.0005	3.22129	-4.58981
0	3.23697	-4.69163
0.0005	3.25223	-4.79139
0.001	3.26704	-4.88877
0.0015	3.28141	-4.98345
0.002	3.29533	-5.07511
0.0025	3.3088	-5.16347
0.003	3.32184	-5.24824
0.0035	3.33444	-5.32918
0.004	3.34662	-5.40604
0.0045	3.35839	-5.47859
0.005	3.36977	-5.54664
0.0055	3.38079	-5.61
0.006	3.39145	-5.66852
0.0065	3.40179	-5.72205
0.007	3.41182	-5.77049
0.0075	3.42157	-5.81374
0.008	3.43107	-5.85174
0.0085	3.44033	-5.88444
0.009	3.44939	-5.91181
0.0095	3.45827	-5.93386
0.01	3.46699	-5.95061
0.0105	3.47557	-5.96211
0.011	3.48404	-5.96843
0.0115	3.49239	-5.96966
0.012	3.50066	-5.9659
0.0125	3.50885	-5.9573
0.013	3.51698	-5.94401
0.0135	3.52503	-5.92619
0.014	3.53303	-5.90403
0.0145	3.54096	-5.87774
0.015	3.54882	-5.84754
0.0155	3.55661	-5.81366
0.016	3.56429	-5.77636
0.0165	3.57187	-5.73589
0.017	3.57931	-5.69252
0.0175	3.58658	-5.64654
0.018	3.59367	-5.59823
0.0185	3.60053	-5.5479
0.019	3.60713	-5.49583
0.0195	3.61343	-5.44234
0.02	3.61938	-5.38773
0.0205	3.62493	-5.33231
0.021	3.63004	-5.27638
0.0215	3.63465	-5.22025
0.022	3.6387	-5.16422
0.0225	3.64215	-5.10859
0.023	3.64494	-5.05365
0.0235	3.64701	-4.99968
0.024	3.64829	-4.94695
0.0245	3.64874	-4.89574
0.025	3.6483	-4.84628
0.0255	3.64691	-4.79883
0.026	3.64452	-4.75361
0.0265	3.64108	-4.71084
0.027	3.63654	-4.67071
0.0275	3.63085	-4.6334
0.028	3.62398	-4.59908
0.0285	3.61589	-4.5679
0.029	3.60654	-4.54
0.0295	3.59592	-4.51547
0.03	3.58399	-4.49442
0.0305	3.57075	-4.47692
0.031	3.55619	-4.46302
0.0315	3.5403	-4.45276
0.032	3.52309	-4.44615
0.0325	3.50457	-4.44319
0.033	3.48477	-4.44386
0.0335	3.4637	-4.44811
0.034	3.44141	-4.45588
0.0345	3.41793	-4.46709
0.035	3.39332	-4.48165
0.0355	3.36763	-4.49944
0.036	3.34093	-4.52032
0.0365	3.31328	-4.54416
0.037	3.28478	-4.57078
0.0375	3.2555	-4.60001
0.038	3.22554	-4.63166
0.0385	3.195	-4.66553
0.039	3.16397	-4.70141
0.0395	3.13257	-4.73906
0.04	3.10091	-4.77827
0.0405	3.06911	-4.81878
0.041	3.03729	-4.86035
0.0415	3.00558	-4.90274
0.042	2.97409	-4.94568
0.0425	2.94297	-4.98892
0.043	2.91233	-5.03219
0.0435	2.8823	-5.07525
0.044	2.85302	-5.11783
0.0445	2.82461	-5.15967
0.045	2.79719	-5.20054
0.0455	2.7709	-5.24018
0.046	2.74583	-5.27835
0.0465	2.72212	-5.31484
0.047	2.69987	-5.3494
0.0475	2.67918	-5.38184
0.048	2.66014	-5.41195
0.0485	2.64286	-5.43956
0.049	2.62742	-5.46447
0.0495	2.61388	-5.48654
0.05	2.60232	-5.50562
0.0505	2.59278	-5.52159
0.051	2.58533	-5.53432
0.0515	2.58	-5.54372
0.052	2.57682	-5.54973
0.0525	2.5758	-5.55226
0.053	2.57695	-5.5513
0.0535	2.58027	-5.5468
0.054	2.58574	-5.53876
0.0545	2.59335	-5.52721
0.055	2.60305	-5.51216
0.0555	2.6148	-5.49367
0.056	2.62855	-5.47181
0.0565	2.64422	-5.44665
0.057	2.66175	-5.41831
0.0575	2.68104	-5.38689
0.058	2.70201	-5.35252
0.0585	2.72455	-5.31537
0.059	2.74856	-5.27558
0.0595	2.77391	-5.23333
0.06	2.80049	-5.18881
0.0605	2.82816	-5.14221
0.061	2.85679	-5.09374
0.0615	2.88624	-5.0436
0.062	2.91636	-4.99204
0.0625	2.94703	-4.93926
0.063	2.97808	-4.8855
0.0635	3.00936	-4.831
0.064	3.04074	-4.77599
0.0645	3.07206	-4.7207
0.065	3.10317	-4.66539
0.0655	3.13394	-4.61027
0.066	3.16422	-4.55557
0.0665	3.19387	-4.50152
0.067	3.22276	-4.44835
0.0675	3.25076	-4.39624
0.068	3.27776	-4.34542
0.0685	3.30364	-4.29606
0.069	3.32828	-4.24835
0.0695	3.3516	-4.20245
0.07	3.3735	-4.15852
0.0705	3.3939	-4.11669
0.071	3.41273	-4.07709
0.0715	3.42992	-4.03982
0.072	3.44543	-4.00498
0.0725	3.45921	-3.97265
0.073	3.47123	-3.94287
0.0735	3.48147	-3.91569
0.074	3.48992	-3.89113
0.0745	3.49658	-3.8692
0.075	3.50146	-3.84988
0.0755	3.50457	-3.83313
0.076	3.50596	-3.81892
0.0765	3.50567	-3.80717
0.077	3.50373	-3.79781
0.0775	3.50021	-3.79073
0.078	3.49518	-3.78582
0.0785	3.48872	-3.78296
0.079	3.4809	-3.782
0.0795	3.47181	-3.7828
0.08	3.46156	-3.78518
0.0805	3.45023	-3.78898
0.081	3.43795	-3.79401
0.0815	3.4248	-3.80009
0.082	3.41091	-3.80702
0.0825	3.3964	-3.81459
0.083	3.38137	-3.82261
0.0835	3.36595	-3.83086
0.084	3.35025	-3.83916
0.0845	3.33438	-3.84728
0.085	3.31846	-3.85504
0.0855	3.30261	-3.86224
0.086	3.28692	-3.86868
0.0865	3.27151	-3.87419
0.087	3.25647	-3.8786
0.0875	3.2419	-3.88173
0.088	3.22788	-3.88344
0.0885	3.21449	-3.8836
0.089	3.20182	-3.88207
0.0895	3.18992	-3.87875
0.09	3.17885	-3.87354
0.0905	3.16867	-3.86638
0.091	3.15941	-3.8572
0.0915	3.15112	-3.84597
0.092	3.1438	-3.83265
0.0925	3.13748	-3.81726
0.093	3.13216	-3.79981
0.0935	3.12783	-3.78034
0.094	3.12448	-3.75891
0.0945	3.12209	-3.7356
0.095	3.12062	-3.7105
0.0955	3.12004	-3.68374
0.096	3.12029	-3.65544
0.0965	3.12132	-3.62577
0.097	3.12306	-3.59489
0.0975	3.12543	-3.563
0.098	3.12836	-3.53029
0.0985	3.13176	-3.49698
0.099	3.13555	-3.46331
0.0995	3.13962	-3.42952
0.1	3.14387	-3.39586
0.1005	3.14819	-3.36258
0.101	3.15249	-3.32997
0.1015	3.15665	-3.2983
0.102	3.16055	-3.26784
0.1025	3.1641	-3.23888
0.103	3.16716	-3.21169
0.1035	3.16963	-3.18657
0.104	3.1714	-3.16378
0.1045	3.17236	-3.1436
0.105	3.17239	-3.1263
0.1055	3.17141	-3.11213
0.106	3.1693	-3.10135
0.1065	3.16597	-3.09418
0.107	3.16132	-3.09086
0.1075	3.15528	-3.09159
0.108	3.14776	-3.09657
0.1085	3.13868	-3.10596
0.109	3.12799	-3.11993
0.1095	3.11561	-3.13861
0.11	3.1015	-3.16212
0.1105	3.0856	-3.19055
0.111	3.06789	-3.22397
0.1115	3.04832	-3.26243
0.112	3.02687	-3.30595
0.1125	3.00353	-3.35453
0.113	2.9783	-3.40814
0.1135	2.95116	-3.46674
0.114	2.92212	-3.53025
0.1145	2.8912	-3.59856
0.115	2.85842	-3.67157
0.1155	2.82381	-3.74911
0.116	2.78739	-3.83102
0.1165	2.74921	-3.9171
0.117	2.70932	-4.00715
0.1175	2.66775	-4.10092
0.118	2.62457	-4.19817
0.1185	2.57984	-4.29861
0.119	2.53362	-4.40197
0.1195	2.48596	-4.50794
0.12	2.43695	-4.61619
0.1205	2.38665	-4.72641
0.121	2.33514	-4.83824
0.1215	2.28248	-4.95135
0.122	2.22876	-5.06536
0.1225	2.17404	-5.17993
0.123	2.1184	-5.29467
0.1235	2.06191	-5.40924
0.124	2.00465	-5.52325
0.1245	1.94668	-5.63634
0.125	1.88808	-5.74816
0.1255	1.82891	-5.85833
0.126	1.76923	-5.96652
0.1265	1.70911	-6.07239
0.127	1.6486	-6.17559
0.1275	1.58776	-6.27581
0.128	1.52664	-6.37275
0.1285	1.46529	-6.46612
0.129	1.40375	-6.55563
0.1295	1.34206	-6.64103
0.13	1.28027	-6.72209
0.1305	1.2184	-6.79856
0.131	1.15649	-6.87026
0.1315	1.09456	-6.937
0.132	1.03264	-6.99862
0.1325	0.97075	-7.05497
0.133	0.908914	-7.10594
0.1335	0.847148	-7.15143
0.134	0.785466	-7.19136
0.1345	0.723885	-7.22568
0.135	0.662416	-7.25434
0.1355	0.601074	-7.27734
0.136	0.539869	-7.29468
0.1365	0.478814	-7.30639
0.137	0.417922	-7.31251
0.1375	0.357206	-7.3131
0.138	0.296681	-7.30824
0.1385	0.236363	-7.29803
0.139	0.176271	-7.28258
0.1395	0.116424	-7.26202
0.14	0.0568457	-7.23647
0.1405	-0.00243798	-7.20609
0.141	-0.061398	-7.17104
0.1415	-0.120002	-7.13148
0.142	-0.178213	-7.08759
0.1425	-0.235993	-7.03956
0.143	-0.293297	-6.98757
0.1435	-0.350078	-6.93181
0.144	-0.406284	-6.87248
0.1445	-0.46186	-6.80977
0.145	-0.516746	-6.74387
0.1455	-0.570879	-6.67498
0.146	-0.624193	-6.60328
0.1465	-0.676617	-6.52898
0.147	-0.728079	-6.45225
0.1475	-0.778502	-6.37327
0.148	-0.827807	-6.29221
0.1485	-0.875916	-6.20924
0.149	-0.922745	-6.12452
0.1495	-0.968211	-6.03819
0.15	-1.01223	-5.95041
0.1505	-1.05472	-5.86129
0.151	-1.0956	-5.77097
0.1515	-1.13478	-5.67957
0.152	-1.17219	-5.58718
0.1525	-1.20774	-5.49391
0.153	-1.24136	-5.39984
0.1535	-1.27299	-5.30504
0.154	-1.30255	-5.2096
0.1545	-1.32998	-5.11356
0.155	-1.35523	-5.01699
0.1555	-1.37825	-4.91993
0.156	-1.39899	-4.82242
0.1565	-1.41742	-4.72449
0.157	-1.43352	-4.62616
0.1575	-1.44725	-4.52748
0.158	-1.45863	-4.42844
0.1585	-1.46763	-4.32907
0.159	-1.47428	-4.22939
0.1595	-1.47859	-4.1294
0.16	-1.4806	-4.02911
0.1605	-1.48034	-3.92855
0.161	-1.47787	-3.82771
0.1615	-1.47325	-3.72663
0.162	-1.46654	-3.62531
0.1625	-1.45784	-3.52377
0.163	-1.44724	-3.42205
0.1635	-1.43485	-3.32017
0.164	-1.42077	-3.21816
0.1645	-1.40514	-3.11607
0.165	-1.38808	-3.01395
0.1655	-1.36974	-2.91184
0.166	-1.35026	-2.80982
0.1665	-1.32981	-2.70795
0.167	-1.30855	-2.6063
0.1675	-1.28664	-2.50495
0.168	-1.26427	-2.40401
0.1685	-1.24161	-2.30356
0.169	-1.21884	-2.20372
0.1695	-1.19615	-2.10459
0.17	-1.17373	-2.0063
0.1705	-1.15175	-1.90896
0.171	-1.1304	-1.81271
0.1715	-1.10988	-1.71769
0.172	-1.09034	-1.62403
0.1725	-1.07198	-1.53188
0.173	-1.05496	-1.44139
0.1735	-1.03944	-1.3527
0.174	-1.02558	-1.26597
0.1745	-1.01353	-1.18135
0.175	-1.00343	-1.09898
0.1755	-0.995393	-1.01902
0.176	-0.989548	-0.941605
0.1765	-0.985995	-0.866887
0.177	-0.984825	-0.795002
0.1775	-0.986115	-0.726082
0.178	-0.989926	-0.660254
0.1785	-0.996306	-0.597636
0.179	-1.00529	-0.53834
0.1795	-1.01689	-0.482467
0.18	-1.0311	-0.430109
0.1805	-1.04791	-0.381347
0.181	-1.06729	-0.33625
0.1815	-1.08918	-0.294876
0.182	-1.11352	-0.257268
0.1825	-1.14022	-0.22346
0.183	-1.16919	-0.193467
0.1835	-1.20031	-0.167294
0.184	-1.23344	-0.14493
0.1845	-1.26844	-0.12635
0.185	-1.30516	-0.111514
0.1855	-1.34342	-0.100367
0.186	-1.38303	-0.0928396
0.1865	-1.4238	-0.0888497
0.187	-1.46551	-0.0882993
0.1875	-1.50796	-0.0910773
0.188	-1.55092	-0.0970593
0.1885	-1.59415	-0.106108
0.189	-1.63742	-0.118075
0.1895	-1.68048	-0.132798
0.19	-1.72309	-0.150107
0.1905	-1.765	-0.16982
0.191	-1.80597	-0.191748
0.1915	-1.84575	-0.215692
0.192	-1.8841	-0.241447
0.1925	-1.92077	-0.268802
0.193	-1.95553	-0.297541
0.1935	-1.98816	-0.327444
0.194	-2.01843	-0.358289
0.1945	-2.04614	-0.389852
0.195	-2.07109	-0.421909
0.1955	-2.0931	-0.454236
0.196	-2.11198	-0.486612
0.1965	-2.12759	-0.518818
0.197	-2.13978	-0.550639
0.1975	-2.14842	-0.581867
0.198	-2.1534	-0.612299
0.1985	-2.15463	-0.641738
0.199	-2.15204	-0.669996
0.1995	-2.14557	-0.696896
0.2	-2.1352	-0.722267
0.2005	-2.12089	-0.745951
0.201	-2.10267	-0.767801
0.2015	-2.08055	-0.787682
0.202	-2.05458	-0.805468
0.2025	-2.02482	-0.821051
0.203	-1.99136	-0.834332
0.2035	-1.95431	-0.845227
0.204	-1.91377	-0.853665
0.2045	-1.86991	-0.859589
0.205	-1.82286	-0.862955
0.2055	-1.7728	-0.863732
0.206	-1.71994	-0.861904
0.2065	-1.66445	-0.857467
0.207	-1.60657	-0.850429
0.2075	-1.54652	-0.840812
0.208	-1.48454	-0.828648
0.2085	-1.42088	-0.813983
0.209	-1.3558	-0.796871
0.2095	-1.28955	-0.777378
0.21	-1.22241	-0.755577
0.2105	-1.15465	-0.731553
0.211	-1.08654	-0.705396
0.2115	-1.01835	-0.677205
0.212	-0.950352	-0.647083
0.2125	-0.882824	-0.61514
0.213	-0.816025	-0.58149
0.2135	-0.750215	-0.546251
0.214	-0.685647	-0.509542
0.2145	-0.622563	-0.471485
0.215	-0.561195	-0.432203
0.2155	-0.501766	-0.391818
0.216	-0.444484	-0.350452
0.2165	-0.389543	-0.308225
0.217	-0.337123	-0.265254
0.2175	-0.287389	-0.221655
0.218	-0.240487	-0.177537
0.2185	-0.196546	-0.133008
0.219	-0.155679	-0.0881669
0.2195	-0.117976	-0.0431107
0.22	-0.0835119	0.00207166
0.2205	-0.0523394	0.0472971
0.221	-0.0244922	0.0924897
0.2215	1.56175e-05	0.13758
0.222	0.02119	0.182507
0.2225	0.0390564	0.227216
0.223	0.0536597	0.27166
0.2235	0.0650635	0.315801
0.224	0.07335	0.359606
0.2245	0.0786188	0.403052
0.225	0.0809867	0.446121
0.2255	0.0805865	0.488805
0.226	0.0775661	0.531099
0.2265	0.0720877	0.573008
0.227	0.0643262	0.614541
0.2275	0.0544684	0.655713
0.228	0.0427114	0.696544
0.2285	0.0292617	0.73706
0.229	0.0143332	0.77729
0.2295	-0.00185376	0.817267
0.23	-0.019074	0.857027
0.2305	-0.037099	0.896609
0.231	-0.0556986	0.936053
0.2315	-0.0746422	0.975401
0.232	-0.0937006	1.0147
0.2325	-0.112647	1.05398
0.233	-0.13126	1.09329
0.2335	-0.149321	1.13268
0.234	-0.166623	1.17218
0.2345	-0.182962	1.21183
0.235	-0.198149	1.25167
0.2355	-0.212002	1.29172
0.236	-0.224353	1.33201
0.2365	-0.235046	1.37258
0.237	-0.243942	1.41343
0.2375	-0.250912	1.45459
0.238	-0.255848	1.49606
0.2385	-0.258655	1.53785
0.239	-0.259256	1.57997
0.2395	-0.257593	1.62239
0.24	-0.253623	1.66512
0.2405	-0.247325	1.70813
0.241	-0.238692	1.7514
0.2415	-0.227737	1.79491
0.242	-0.214493	1.83862
0.2425	-0.199008	1.88248
0.243	-0.181348	1.92647
0.2435	-0.161598	1.97051
0.244	-0.139857	2.01457
0.2445	-0.116242	2.05857
0.245	-0.0908829	2.10246
0.2455	-0.0639252	2.14617
0.246	-0.035527	2.18962
0.2465	-0.0058589	2.23275
0.247	0.0248977	2.27547
0.2475	0.0565513	2.3177
0.248	0.088902	2.35936
0.2485	0.121742	2.40037
0.249	0.154859	2.44064
0.2495	0.188033	2.48008
0.25	0.221044	2.51861
0.2505	0.253668	2.55615
0.251	0.285681	2.5926
0.2515	0.31686	2.62788
0.252	0.346985	2.66192
0.2525	0.375839	2.69462
0.253	0.403208	2.72591
0.2535	0.428888	2.75571
0.254	0.45268	2.78394
0.2545	0.474395	2.81054
0.255	0.493852	2.83544
0.2555	0.510884	2.85857
0.256	0.525332	2.87986
0.2565	0.537054	2.89928
0.257	0.545918	2.91675
0.2575	0.55181	2.93223
0.258	0.554627	2.94568
0.2585	0.554284	2.95705
0.259	0.550713	2.96631
0.2595	0.54386	2.97343
0.26	0.533689	2.97838
0.2605	0.520179	2.98113
0.261	0.503328	2.98168
0.2615	0.48315	2.97999
0.262	0.459674	2.97606
0.2625	0.432946	2.96989
0.263	0.403028	2.96146
0.2635	0.369997	2.95078
0.264	0.333944	2.93786
0.2645	0.294975	2.92269
0.265	0.253208	2.90529
0.2655	0.208774	2.88566
0.266	0.161815	2.86383
0.2665	0.112483	2.83981
0.267	0.0609411	2.81362
0.2675	0.00735814	2.78528
0.268	-0.0480886	2.75481
0.2685	-0.105216	2.72224
0.269	-0.163837	2.68759
0.2695	-0.223761	2.65089
0.27	-0.284794	2.61217
0.2705	-0.346742	2.57146
0.271	-0.409413	2.52878
0.2715	-0.472614	2.48417
0.272	-0.536155	2.43766
0.2725	-0.599853	2.38928
0.273	-0.663528	2.33906
0.2735	-0.727006	2.28704
0.274	-0.790121	2.23325
0.2745	-0.852716	2.17771
0.275	-0.914643	2.12048
0.2755	-0.975764	2.06157
0.276	-1.03595	2.00102
0.2765	-1.0951	1.93886
0.277	-1.15309	1.87514
0.2775	-1.20985	1.80988
0.278	-1.26529	1.74312
0.2785	-1.31937	1.6749
0.279	-1.37202	1.60524
0.2795	-1.42322	1.53419
0.28	-1.47295	1.46177
0.2805	-1.52121	1.38804
0.281	-1.56801	1.31302
0.2815	-1.61338	1.23674
0.282	-1.65736	1.15926
0.2825	-1.7	1.0806
0.283	-1.74137	1.0008
0.2835	-1.78156	0.919905
0.284	-1.82065	0.837949
0.2845	-1.85875	0.754971
0.285	-1.89598	0.67101
0.2855	-1.93247	0.586105
0.286	-1.96834	0.500296
0.2865	-2.00374	0.413621
0.287	-2.03883	0.326118
0.2875	-2.07375	0.237826
0.288	-2.10868	0.148783
0.2885	-2.14377	0.059025
0.289	-2.1792	-0.0314114
0.2895	-2.21513	-0.122491
0.29	-2.25175	-0.21418
0.2905	-2.28921	-0.306446
0.291	-2.32768	-0.399258
0.2915	-2.36734	-0.492587
0.292	-2.40834	-0.586405
0.2925	-2.45084	-0.680688
0.293	-2.495	-0.775413
0.2935	-2.54094	-0.870559
0.294	-2.58882	-0.96611
0.2945	-2.63875	-1.06205
0.295	-2.69086	-1.15837
0.2955	-2.74524	-1.25506
0.296	-2.80199	-1.35211
0.2965	-2.86119	-1.44953
0.297	-2.92291	-1.54731
0.2975	-2.98721	-1.64547
0.298	-3.05413	-1.744
0.2985	-3.12369	-1.84292
0.299	-3.1959	-1.94226
0.2995	-3.27077	-2.04202
0.3	-3.34828	-2.14223
0.3005	-3.42839	-2.24292
0.301	-3.51106	-2.34411
0.3015	-3.59622	-2.44584
0.302	-3.68381	-2.54815
0.3025	-3.77373	-2.65106
0.303	-3.86587	-2.75463
0.3035	-3.96012	-2.85889
0.304	-4.05634	-2.96388
0.3045	-4.1544	-3.06965
0.305	-4.25414	-3.17624
0.3055	-4.35539	-3.2837
0.306	-4.45797	-3.39208
0.3065	-4.56171	-3.50141
0.307	-4.66641	-3.61175
0.3075	-4.77185	-3.72313
0.308	-4.87785	-3.83559
0.3085	-4.98417	-3.94917
0.309	-5.09061	-4.06391
0.3095	-5.19694	-4.17983
0.31	-5.30292	-4.29696
0.3105	-5.40835	-4.41532
0.311	-5.51298	-4.53493
0.3115	-5.61658	-4.6558
0.312	-5.71894	-4.77793
0.3125	-5.81983	-4.90132
0.313	-5.91902	-5.02597
0.3135	-6.0163	-5.15185
0.314	-6.11146	-5.27894
0.3145	-6.20428	-5.40721
0.315	-6.29458	-5.53661
0.3155	-6.38217	-5.66711
0.316	-6.46685	-5.79863
0.3165	-6.54845	-5.93112
0.317	-6.62682	-6.0645
0.3175	-6.7018	-6.19868
0.318	-6.77324	-6.33357
0.3185	-6.84102	-6.46906
0.319	-6.90501	-6.60506
0.3195	-6.96512	-6.74143
0.32	-7.02124	-6.87805
0.3205	-7.0733	-7.01479
0.321	-7.12122	-7.1515
0.3215	-7.16495	-7.28803
0.322	-7.20445	-7.42424
0.3225	-7.23969	-7.55995
0.323	-7.27065	-7.695
0.3235	-7.29733	-7.82922
0.324	-7.31973	-7.96244
0.3245	-7.33787	-8.09448
0.325	-7.35179	-8.22515
0.3255	-7.36153	-8.35429
0.326	-7.36715	-8.48169
0.3265	-7.3687	-8.6072
0.327	-7.36626	-8.73062
0.3275	-7.35992	-8.85177
0.328	-7.34977	-8.97049
0.3285	-7.33591	-9.08661
0.329	-7.31845	-9.19995
0.3295	-7.2975	-9.31037
0.33	-7.27318	-9.41771
0.3305	-7.24563	-9.52182
0.331	-7.21496	-9.62257
0.3315	-7.18132	-9.71983
0.332	-7.14484	-9.8135
0.3325	-7.10567	-9.90346
0.333	-7.06395	-9.98963
0.3335	-7.01981	-10.0719
0.334	-6.97341	-10.1503
0.3345	-6.92488	-10.2246
0.335	-6.87438	-10.2949
0.3355	-6.82203	-10.3612
0.336	-6.76798	-10.4234
0.3365	-6.71237	-10.4815
0.337	-6.65533	-10.5356
0.3375	-6.59698	-10.5857
0.338	-6.53745	-10.6318
0.3385	-6.47686	-10.6741
0.339	-6.41532	-10.7125
0.3395	-6.35295	-10.7472
0.34	-6.28984	-10.7783
0.3405	-6.2261	-10.806
0.341	-6.16182	-10.8303
0.3415	-6.09707	-10.8514
0.342	-6.03194	-10.8695
0.3425	-5.96651	-10.8847
0.343	-5.90082	-10.8972
0.3435	-5.83495	-10.9073
0.344	-5.76895	-10.9151
0.3445	-5.70286	-10.9208
0.345	-5.63671	-10.9247
0.3455	-5.57055	-10.927
0.346	-5.5044	-10.9279
0.3465	-5.43827	-10.9276
0.347	-5.37219	-10.9263
0.3475	-5.30617	-10.9244
0.348	-5.2402	-10.922
0.3485	-5.1743	-10.9194
0.349	-5.10845	-10.9168
0.3495	-5.04265	-10.9144
0.35	-4.97689	-10.9124
0.3505	-4.91116	-10.9111
0.351	-4.84543	-10.9107
0.3515	-4.77969	-10.9113
0.352	-4.71393	-10.9132
0.3525	-4.64811	-10.9166
0.353	-4.58222	-10.9215
0.3535	-4.51623	-10.9283
0.354	-4.45012	-10.9369
0.3545	-4.38387	-10.9476
0.355	-4.31746	-10.9604
0.3555	-4.25087	-10.9756
0.356	-4.18408	-10.993
0.3565	-4.11707	-11.0129
0.357	-4.04984	-11.0353
0.3575	-3.98237	-11.0602
0.358	-3.91466	-11.0877
0.3585	-3.84669	-11.1177
0.359	-3.77849	-11.1503
0.3595	-3.71004	-11.1854
0.36	-3.64136	-11.2231
0.3605	-3.57246	-11.2631
0.361	-3.50336	-11.3056
0.3615	-3.43408	-11.3503
0.362	-3.36466	-11.3973
0.3625	-3.29512	-11.4463
0.363	-3.22551	-11.4973
0.3635	-3.15587	-11.5501
0.364	-3.08625	-11.6047
0.3645	-3.0167	-11.6608
0.365	-2.94729	-11.7183
0.3655	-2.87808	-11.777
0.366	-2.80914	-11.8368
0.3665	-2.74054	-11.8974
0.367	-2.67237	-11.9587
0.3675	-2.60472	-12.0205
0.368	-2.53766	-12.0826
0.3685	-2.4713	-12.1447
0.369	-2.40574	-12.2069
0.3695	-2.34106	-12.2687
0.37	-2.27739	-12.33
0.3705	-2.21482	-12.3907
0.371	-2.15347	-12.4506
0.3715	-2.09345	-12.5094
0.372	-2.03488	-12.5671
0.3725	-1.97786	-12.6233
0.373	-1.92253	-12.6781
0.3735	-1.869	-12.7311
0.374	-1.81739	-12.7824
0.3745	-1.76782	-12.8316
0.375	-1.72041	-12.8788
0.3755	-1.67528	-12.9238
0.376	-1.63254	-12.9664
0.3765	-1.59232	-13.0066
0.377	-1.55472	-13.0443
0.3775	-1.51987	-13.0795
0.378	-1.48786	-13.1119
0.3785	-1.4588	-13.1417
0.379	-1.4328	-13.1687
0.3795	-1.40994	-13.193
0.38	-1.39034	-13.2144
0.3805	-1.37407	-13.233
0.381	-1.36121	-13.2488
0.3815	-1.35185	-13.2617
0.382	-1.34605	-13.2718
0.3825	-1.34388	-13.2791
0.383	-1.34539	-13.2836
0.3835	-1.35064	-13.2854
0.384	-1.35966	-13.2844
0.3845	-1.3725	-13.2808
0.385	-1.38918	-13.2745
0.3855	-1.40971	-13.2657
0.386	-1.43411	-13.2544
0.3865	-1.46237	-13.2405
0.387	-1.49449	-13.2243
0.3875	-1.53045	-13.2057
0.388	-1.57022	-13.1847
0.3885	-1.61376	-13.1616
0.389	-1.66103	-13.1362
0.3895	-1.71198	-13.1087
0.39	-1.76653	-13.0791
0.3905	-1.8246	-13.0474
0.391	-1.88612	-13.0137
0.3915	-1.95098	-12.978
0.392	-2.01909	-12.9404
0.3925	-2.09032	-12.9009
0.393	-2.16454	-12.8594
0.3935	-2.24164	-12.8161
0.394	-2.32145	-12.7709
0.3945	-2.40384	-12.7238
0.395	-2.48863	-12.6749
0.3955	-2.57566	-12.624
0.396	-2.66475	-12.5713
0.3965	-2.75571	-12.5166
0.397	-2.84836	-12.46
0.3975	-2.94248	-12.4014
0.398	-3.03788	-12.3409
0.3985	-3.13434	-12.2782
0.399	-3.23164	-12.2135
0.3995	-3.32956	-12.1467
0.4	-3.42786	-12.0776
0.4005	-3.52632	-12.0063
0.401	-3.62471	-11.9327
0.4015	-3.72277	-11.8568
0.402	-3.82027	-11.7784
0.4025	-3.91698	-11.6976
0.403	-4.01263	-11.6143
0.4035	-4.10699	-11.5283
0.404	-4.19982	-11.4398
0.4045	-4.29087	-11.3486
0.405	-4.37991	-11.2546
0.4055	-4.46669	-11.1579
0.406	-4.55097	-11.0584
0.4065	-4.63254	-10.956
0.407	-4.71116	-10.8508
0.4075	-4.7866	-10.7427
0.408	-4.85866	-10.6317
0.4085	-4.92713	-10.5178
0.409	-4.99179	-10.401
0.4095	-5.05247	-10.2812
0.41	-5.10898	-10.1586
0.4105	-5.16113	-10.0331
0.411	-5.20876	-9.90484
0.4115	-5.25172	-9.77374
0.412	-5.28986	-9.63991
0.4125	-5.32305	-9.50339
0.413	-5.35116	-9.36424
0.4135	-5.37408	-9.22255
0.414	-5.39171	-9.07838
0.4145	-5.40397	-8.93184
0.415	-5.41079	-8.783
0.4155	-5.41209	-8.63197
0.416	-5.40785	-8.47886
0.4165	-5.39802	-8.32377
0.417	-5.38258	-8.16683
0.4175	-5.36153	-8.00816
0.418	-5.33487	-7.84787
0.4185	-5.30263	-7.68609
0.419	-5.26483	-7.52296
0.4195	-5.22153	-7.3586
0.42	-5.17278	-7.19315
0.4205	-5.11865	-7.02673
0.421	-5.05923	-6.85948
0.4215	-4.99462	-6.69153
0.422	-4.92492	-6.52299
0.4225	-4.85025	-6.35399
0.423	-4.77073	-6.18466
0.4235	-4.68651	-6.0151
0.424	-4.59774	-5.84543
0.4245	-4.50456	-5.67575
0.425	-4.40715	-5.50616
0.4255	-4.30568	-5.33675
0.426	-4.20031	-5.16759
0.4265	-4.09125	-4.99877
0.427	-3.97867	-4.83036
0.4275	-3.86277	-4.66241
0.428	-3.74375	-4.49497
0.4285	-3.62181	-4.32808
0.429	-3.49715	-4.16178
0.4295	-3.36998	-3.99609
0.43	-3.24049	-3.83102
0.4305	-3.10889	-3.66657
0.431	-2.97539	-3.50275
0.4315	-2.84019	-3.33954
0.432	-2.70348	-3.17692
0.4325	-2.56546	-3.01486
0.433	-2.42633	-2.85332
0.4335	-2.28627	-2.69225
0.434	-2.14547	-2.53162
0.4345	-2.00409	-2.37135
0.435	-1.86232	-2.21139
0.4355	-1.72032	-2.05166
0.436	-1.57825	-1.8921
0.4365	-1.43625	-1.73263
0.437	-1.29448	-1.57316
0.4375	-1.15306	-1.41362
0.438	-1.01212	-1.25393
0.4385	-0.871786	-1.09399
0.439	-0.732161	-0.933719
0.4395	-0.593347	-0.773038
0.44	-0.455437	-0.611862
0.4405	-0.318516	-0.450109
0.441	-0.182658	-0.287701
0.4415	-0.0479294	-0.124561
0.442	0.0856115	0.0393822
0.4425	0.217915	0.204195
0.443	0.34894	0.369941
0.4435	0.478651	0.536677
0.444	0.607023	0.704453
0.4445	0.734037	0.873315
0.445	0.859679	1.0433
0.4455	0.983945	1.21444
0.446	1.10683	1.38677
0.4465	1.22835	1.56029
0.447	1.34851	1.73501
0.4475	1.46732	1.91095
0.448	1.5848	2.0881
0.4485	1.70098	2.26644
0.449	1.81588	2.44595
0.4495	1.92954	2.62662
0.45	2.04198	2.80841
0.4505	2.15324	2.99128
0.451	2.26335	3.17519
0.4515	2.37234	3.36009
0.452	2.48026	3.54592
0.4525	2.58714	3.73264
0.453	2.69301	3.92017
0.4535	2.79791	4.10845
0.454	2.90188	4.29742
0.4545	3.00494	4.487
0.455	3.10713	4.67712
0.4555	3.20847	4.86772
0.456	3.309	5.05872
0.4565	3.40874	5.25005
0.457	3.50771	5.44164
0.4575	3.60594	5.63343
0.458	3.70344	5.82534
0.4585	3.80023	6.01731
0.459	3.89632	6.20929
0.4595	3.99173	6.40123
0.46	4.08647	6.59306
0.4605	4.18054	6.78475
0.461	4.27395	6.97625
0.4615	4.36671	7.16754
0.462	4.45882	7.35858
0.4625	4.55027	7.54935
0.463	4.64109	7.73984
0.4635	4.73126	7.93003
0.464	4.82078	8.11992
0.4645	4.90966	8.30953
0.465	4.9979	8.49885
0.4655	5.08551	8.6879
0.466	5.17247	8.87671
0.4665	5.25881	9.0653
0.467	5.34453	9.25371
0.4675	5.42963	9.44197
0.468	5.51413	9.63014
0.4685	5.59804	9.81825
0.469	5.68138	10.0064
0.4695	5.76417	10.1945
0.47	5.84643	10.3828
0.4705	5.92819	10.5713
0.471	6.00948	10.7599
0.4715	6.09033	10.9489
0.472	6.17079	11.1382
0.4725	6.25088	11.328
0.473	6.33067	11.5182
0.4735	6.4102	11.7089
0.474	6.48952	11.9003
0.4745	6.56869	12.0923
0.475	6.64778	12.2849
0.4755	6.72684	12.4783
0.476	6.80594	12.6725
0.4765	6.88516	12.8674
0.477	6.96457	13.0632
0.4775	7.04424	13.2598
0.478	7.12425	13.4573
0.4785	7.20468	13.6557
0.479	7.2856	13.8549
0.4795	7.3671	14.0549
0.48	7.44925	14.2558
0.4805	7.53213	14.4575
0.481	7.61583	14.66
0.4815	7.70042	14.8631
0.482	7.78597	15.067
0.4825	7.87255	15.2714
0.483	7.96023	15.4764
0.4835	8.04907	15.6819
0.484	8.13915	15.8877
0.4845	8.2305	16.0939
0.485	8.32318	16.3002
0.4855	8.41724	16.5066
0.486	8.51271	16.713
0.4865	8.60962	16.9193
0.487	8.708	17.1253
0.4875	8.80786	17.331
0.488	8.90921	17.5361
0.4885	9.01206	17.7406
0.489	9.11638	17.9444
0.4895	9.22218	18.1473
0.49	9.32942	18.3491
0.4905	9.43808	18.5499
0.491	9.5481	18.7493
0.4915	9.65944	18.9473
0.492	9.77205	19.1439
0.4925	9.88585	19.3387
0.493	10.0008	19.5318
0.4935	10.1167	19.7231
0.494	10.2336	19.9123
0.4945	10.3514	20.0995
0.495	10.4699	20.2845
0.4955	10.589	20.4673
0.496	10.7086	20.6477
0.4965	10.8287	20.8256
0.497	10.949	21.0011
0.4975	11.0695	21.1741
0.498	11.1899	21.3445
[truncated: 1,004 more rows]

## Sheet: Figure 2d
Figure 2d - scatter plot
x	y
4.6	0.764655
5.7	1.38358
8.2	0.241359
2.7	2.27853
0.3	0.87803
0.8	0.210484
3.3	0.703505
0.9	0.614201
0.8	0.341737
2	0.736476
1	0.718667
4	0.199543
2.9	0.209475
4.6	0.495859
2.2	0.163809
2.8	1.26816
0.9	0.120332
3	0.399455
2.5	0.0431854
1.7	1.42115
0.9	0.9773
5.4	0.672947
5.7	0.802351
2.4	0.301555
8	0.622561
2.9	0.458786
1.2	0.00884564
0.7	0.276443
9.2	0.963258
9.6	0.294698
2.4	0.14785
1.7	1.60576
43.1	1.30124
44.3	0.086979
55.9	0.944395
19.5	0.953735
47.8	2.5242
26.1	1.98456
3.6	0.674741
10.9	-0.0193504
61.8	0.280469
3.9	0.7381
78.2	0.918823
13.1	0.731764
2.6	0.847549
2.7	1.07515
97.4	1.24137
21.2	1.94847
3.2	0.378876
22.7	1.15055
45.8	2.01712
