# Supplementary material for: Early life inflammation is associated with spinal cord excitability and nociceptive sensitivity in human infants
Source: Nat Commun. 2022 Jul 8;13:3943. doi: 10.1038/s41467-022-31505-y (PMC9270448; doi:10.1038/s41467-022-31505-y)
Supplement: Supplementary file 4 — Source data [file 41467_2022_31505_MOESM4_ESM.zip › source_data/Figure_3_source_data.xlsx]

## Sheet: Figure 3a
Figure 3a
(Top) Average EMG signal					(Bottom)
x	Neonatal Control Group	Neonatal Inflammation Group			Neonatal Control Group	Neonatal Inflammation Group
-2	3.13175	3.25911			2.0372	19.8899
-1.9995	3.65435	3.88256			3.56407	14.9132
-1.999	3.8026	3.31962			2.08055	13.5832
-1.9985	3.599	4.24956			6.76165	36.9349
-1.998	3.20418	4.9525			20.6544	26.1951
-1.9975	3.05472	3.95474			4.83708	20.7736
-1.997	3.11581	4.39043			12.4877	2.81426
-1.9965	3.12823	4.85271			7.88393	16.451
-1.996	3.29487	4.97325			6.87224	33.8997
-1.9955	3.17401	4.72677			3.27657	19.945
-1.995	2.90176	4.57006			3.06983	19.7282
-1.9945	2.8141	5.86597			39.0806	32.6432
-1.994	2.68854	5.64428			1.08745	22.2486
-1.9935	2.88944	4.50422			3.7776	1.66991
-1.993	2.94807	4.53523			8.78248	13.2238
-1.9925	2.73362	4.66024			1.97588	46.0822
-1.992	2.4229	3.96176			0.839773	6.78702
-1.9915	2.42868	2.85713			7.85369	5.09904
-1.991	2.67926	2.87912			26.5824	3.77953
-1.9905	2.81204	2.88306			5.28257	4.21168
-1.99	2.65473	3.68513			5.87289	15.2423
-1.9895	2.73926	3.854			5.38121
-1.989	2.95864	4.14448			31.7526
-1.9885	3.07951	4.99156			1.10799
-1.988	3.27784	5.95983			1.38221
-1.9875	2.96357	5.84844			5.97405
-1.987	2.85226	5.50306			7.15611
-1.9865	2.77171	4.61571			9.00527
-1.986	2.52093	4.13384			11.9211
-1.9855	2.85952	4.11874			36.1123
-1.985	3.26313	3.55628			10.0225
-1.9845	3.55065	3.15952			29.9357
-1.984	3.44757	3.55041			16.3152
-1.9835	3.32135	3.727			10.4198
-1.983	3.15997	3.83532			27.5666
-1.9825	2.67676	3.52659			44.7151
-1.982	2.57019	3.62749
-1.9815	2.62872	3.81513
-1.981	2.69575	3.42971
-1.9805	2.86896	4.26109
-1.98	2.98653	5.03264
-1.9795	3.13832	5.07602
-1.979	3.07977	5.25631
-1.9785	3.08161	5.7695
-1.978	3.18442	4.33602
-1.9775	3.2108	3.05532
-1.977	3.06699	3.74085
-1.9765	2.92086	4.45649
-1.976	2.57728	4.27038
-1.9755	2.82342	2.96416
-1.975	3.48106	2.58127
-1.9745	3.6106	3.30907
-1.974	3.27093	3.47879
-1.9735	2.92247	3.42807
-1.973	2.48016	3.70152
-1.9725	2.25164	5.01429
-1.972	2.87818	5.72506
-1.9715	3.3583	5.80497
-1.971	3.54306	6.05715
-1.9705	3.68801	5.40845
-1.97	3.81019	4.38949
-1.9695	3.83174	3.78127
-1.969	3.77758	4.05105
-1.9685	3.63814	5.56852
-1.968	3.85788	6.16096
-1.9675	3.84096	5.72531
-1.967	3.8078	5.58036
-1.9665	3.45972	5.12157
-1.966	3.17793	4.19284
-1.9655	3.42355	5.67255
-1.965	3.48845	5.85684
-1.9645	3.27776	4.93267
-1.964	3.16756	4.2164
-1.9635	3.64068	6.09677
-1.963	3.60214	6.59757
-1.9625	3.17861	6.27649
-1.962	2.92228	5.88115
-1.9615	2.59143	5.54165
-1.961	2.90573	3.88067
-1.9605	3.4847	4.14532
-1.96	3.64319	6.13262
-1.9595	3.34884	6.95212
-1.959	3.21498	6.08168
-1.9585	3.11926	5.18886
-1.958	2.83297	6.08233
-1.9575	2.39772	5.83423
-1.957	2.28154	5.09163
-1.9565	2.23164	5.71282
-1.956	1.94748	6.32717
-1.9555	2.2198	5.0621
-1.955	2.56168	4.1418
-1.9545	2.90138	5.11839
-1.954	2.88561	7.12532
-1.9535	2.67626	6.98004
-1.953	2.61289	5.50149
-1.9525	2.84548	4.14811
-1.952	2.7629	4.85075
-1.9515	2.46753	5.65204
-1.951	2.7497	5.47359
-1.9505	2.9205	5.87086
-1.95	3.20593	5.62706
-1.9495	3.44175	4.46158
-1.949	3.69844	5.74332
-1.9485	3.56971	6.11746
-1.948	2.87162	7.20068
-1.9475	1.95375	7.67502
-1.947	2.21323	7.58306
-1.9465	2.74452	7.30616
-1.946	3.06846	6.22787
-1.9455	2.98907	4.64188
-1.945	3.11639	5.3255
-1.9445	2.93705	7.01787
-1.944	2.41695	7.70035
-1.9435	2.91045	7.41509
-1.943	3.02526	6.84164
-1.9425	3.07272	7.37478
-1.942	3.0712	7.13567
-1.9415	3.22183	6.0234
-1.941	2.9626	5.28612
-1.9405	2.82612	5.32344
-1.94	2.97493	5.9424
-1.9395	3.04579	7.10218
-1.939	2.83391	6.8405
-1.9385	2.56294	5.52852
-1.938	2.56607	4.65936
-1.9375	2.72907	5.53834
-1.937	2.6574	6.43409
-1.9365	3.00949	5.44691
-1.936	3.19522	4.70406
-1.9355	3.04622	5.74199
-1.935	2.78939	5.68434
-1.9345	2.46104	5.00276
-1.934	2.57897	4.59757
-1.9335	2.66395	5.16085
-1.933	2.11752	5.88103
-1.9325	1.99249	6.15619
-1.932	2.08697	5.45784
-1.9315	2.40557	4.74253
-1.931	2.54633	3.87623
-1.9305	2.37144	3.51699
-1.93	2.36627	3.84764
-1.9295	2.19371	4.09283
-1.929	2.15583	3.89319
-1.9285	2.55589	6.49847
-1.928	2.50363	7.8058
-1.9275	2.41805	6.72132
-1.927	2.65837	5.33196
-1.9265	2.94996	4.14782
-1.926	3.15559	3.00695
-1.9255	3.33281	2.68443
-1.925	3.48666	3.75874
-1.9245	3.65925	4.66827
-1.924	3.40707	4.88867
-1.9235	2.87015	4.27041
-1.923	2.95848	4.21781
-1.9225	3.46687	3.65961
-1.922	3.71399	3.0869
-1.9215	3.52176	3.86093
-1.921	3.311	4.64165
-1.9205	2.89897	4.46123
-1.92	3.07882	3.33804
-1.9195	3.26282	2.31611
-1.919	3.2753	2.3854
-1.9185	3.09865	2.64397
-1.918	2.72439	3.42262
-1.9175	2.56344	4.06017
-1.917	3.12842	4.79267
-1.9165	3.71998	4.54988
-1.916	3.55721	3.93139
-1.9155	3.29232	3.50885
-1.915	3.23255	3.49676
-1.9145	2.67814	4.51035
-1.914	2.18878	5.01331
-1.9135	2.17833	5.14628
-1.913	2.49544	5.21734
-1.9125	2.35677	4.30058
-1.912	2.52227	3.27347
-1.9115	2.9102	3.83426
-1.911	2.9344	4.19884
-1.9105	2.34123	4.44011
-1.91	2.52027	4.32204
-1.9095	2.58863	4.03879
-1.909	2.57891	3.49778
-1.9085	2.60242	2.76906
-1.908	2.94468	2.5992
-1.9075	3.0204	4.52925
-1.907	3.05694	4.86479
-1.9065	3.21196	4.8636
-1.906	3.88695	4.60998
-1.9055	4.25081	3.54234
-1.905	3.69475	3.91011
-1.9045	3.09039	3.95711
-1.904	2.75806	3.857
-1.9035	2.67585	6.33197
-1.903	2.45109	6.93961
-1.9025	2.67819	5.58378
-1.902	2.86777	4.41242
-1.9015	2.64026	4.37738
-1.901	2.34038	4.34146
-1.9005	2.54238	4.75474
-1.9	2.64686	5.26051
-1.8995	2.68454	4.57413
-1.899	2.91747	3.04271
-1.8985	3.06699	3.01827
-1.898	2.96289	3.45077
-1.8975	2.93616	2.83597
-1.897	3.52639	3.47683
-1.8965	3.80696	4.16607
-1.896	3.49843	4.88458
-1.8955	2.91034	3.98298
-1.895	2.58794	3.22818
-1.8945	2.82231	4.17615
-1.894	2.84955	4.97843
-1.8935	2.46897	4.66572
-1.893	2.60233	3.98722
-1.8925	2.84755	3.92856
-1.892	3.11186	4.55527
-1.8915	3.171	4.92957
-1.891	3.44993	5.59962
-1.8905	3.52123	5.01785
-1.89	3.25435	4.30032
-1.8895	2.94562	4.04023
-1.889	2.82422	4.85708
-1.8885	2.84388	4.82897
-1.888	2.61236	3.97614
-1.8875	2.59925	3.46104
-1.887	2.63624	3.33291
-1.8865	2.76293	3.80533
-1.886	2.60314	5.19772
-1.8855	2.96678	5.42197
-1.885	3.38682	4.94036
-1.8845	3.35088	4.85234
-1.884	3.00859	4.64561
-1.8835	2.66867	4.77338
-1.883	2.79513	5.18873
-1.8825	2.9676	5.66048
-1.882	2.95321	5.52768
-1.8815	2.74373	5.68689
-1.881	2.70425	5.07096
-1.8805	2.99218	4.30864
-1.88	2.82955	4.1261
-1.8795	2.84139	4.18029
-1.879	2.92232	3.8446
-1.8785	2.95637	3.42298
-1.878	2.69114	4.38372
-1.8775	2.43022	5.91196
-1.877	2.61844	6.70711
-1.8765	3.07043	5.61175
-1.876	3.60561	3.7794
-1.8755	3.94527	3.14237
-1.875	3.9778	3.55037
-1.8745	3.57894	5.09935
-1.874	3.14303	5.69734
-1.8735	3.28553	5.89871
-1.873	3.56134	5.7078
-1.8725	3.96763	5.05722
-1.872	4.03601	5.39369
-1.8715	4.29019	6.20256
-1.871	3.96503	5.58117
-1.8705	3.34907	4.13648
-1.87	3.28973	3.57901
-1.8695	3.40274	3.77773
-1.869	3.17487	3.87872
-1.8685	3.33152	3.89256
-1.868	3.39987	3.30143
-1.8675	3.13436	3.33726
-1.867	2.66341	4.51626
-1.8665	2.78851	5.55036
-1.866	3.07199	5.20466
-1.8655	3.29569	4.77469
-1.865	3.81893	4.59878
-1.8645	3.89307	4.62059
-1.864	3.57006	4.5263
-1.8635	3.18189	6.25864
-1.863	2.86674	5.50797
-1.8625	2.43061	3.86644
-1.862	2.43817	4.30245
-1.8615	2.60523	4.83598
-1.861	2.51191	4.12178
-1.8605	2.49476	3.71448
-1.86	2.98853	3.45817
-1.8595	3.25222	4.14546
-1.859	3.06027	4.62393
-1.8585	2.76806	5.41718
-1.858	2.40885	5.94471
-1.8575	2.7436	5.79443
-1.857	2.88398	5.56463
-1.8565	2.72702	6.1836
-1.856	2.85133	5.9019
-1.8555	3.43389	5.74997
-1.855	3.86069	5.14107
-1.8545	3.71713	4.23357
-1.854	3.24144	4.398
-1.8535	3.20201	4.63127
-1.853	3.22995	6.41715
-1.8525	3.29533	7.32396
-1.852	3.23399	6.58011
-1.8515	3.07446	6.07642
-1.851	2.84659	5.6793
-1.8505	2.72295	5.11688
-1.85	3.11325	4.74062
-1.8495	3.26142	4.939
-1.849	2.94694	5.28403
-1.8485	2.66151	4.42757
-1.848	2.41537	5.7239
-1.8475	2.53848	7.04763
-1.847	2.7894	7.09089
-1.8465	3.13233	6.46675
-1.846	3.18356	5.32184
-1.8455	3.06368	3.59571
-1.845	3.17268	4.64871
-1.8445	3.09988	6.51465
-1.844	2.97933	6.4495
-1.8435	2.76194	5.59939
-1.843	2.70672	4.74184
-1.8425	2.50702	4.73941
-1.842	3.16646	5.14967
-1.8415	3.50539	5.1566
-1.841	3.00254	5.0461
-1.8405	2.78167	4.79389
-1.84	3.33352	5.1676
-1.8395	3.17585	5.03318
-1.839	2.44632	4.09453
-1.8385	2.19916	3.33118
-1.838	2.27482	3.16598
-1.8375	2.27972	3.50881
-1.837	2.58353	5.44302
-1.8365	2.66861	7.00019
-1.836	2.47231	6.31656
-1.8355	2.44276	5.4847
-1.835	2.71556	3.79367
-1.8345	2.87245	3.20987
-1.834	2.77082	4.74242
-1.8335	2.59696	4.94344
-1.833	2.0384	3.49977
-1.8325	1.78307	3.18635
-1.832	2.08676	3.99563
-1.8315	2.26071	4.32901
-1.831	2.32181	4.08295
-1.8305	2.71518	4.89724
-1.83	3.09641	4.59455
-1.8295	3.04887	4.55508
-1.829	2.63483	4.27104
-1.8285	2.71788	4.56985
-1.828	2.62951	5.44249
-1.8275	2.48868	5.85467
-1.827	2.48575	5.2549
-1.8265	2.24482	5.5365
-1.826	2.09653	5.48941
-1.8255	2.55785	5.88448
-1.825	2.81974	5.22528
-1.8245	2.97426	4.48598
-1.824	2.8352	6.00592
-1.8235	2.86742	6.41077
-1.823	2.70149	5.15993
-1.8225	2.13897	4.6376
-1.822	1.85753	6.94994
-1.8215	3.13291	8.22463
-1.821	3.60715	7.98888
-1.8205	3.06462	7.93411
-1.82	2.67944	6.50916
-1.8195	2.60307	5.02193
-1.819	2.86127	3.04257
-1.8185	3.15657	2.47197
-1.818	3.20734	2.86208
-1.8175	3.12767	3.76455
-1.817	3.27877	4.14794
-1.8165	3.31928	4.16472
-1.816	3.59094	4.25892
-1.8155	3.52097	4.46324
-1.815	3.15018	4.3271
-1.8145	2.59658	4.85372
-1.814	2.43785	4.79887
-1.8135	2.80659	4.1943
-1.813	2.74777	3.45893
-1.8125	2.38475	3.86352
-1.812	2.50873	5.5081
-1.8115	2.38067	7.33224
-1.811	2.693	8.0022
-1.8105	3.39112	7.40074
-1.81	4.19038	6.36339
-1.8095	4.48268	5.91348
-1.809	3.63567	5.71812
-1.8085	2.64476	5.21982
-1.808	2.16538	4.52374
-1.8075	2.49731	4.25691
-1.807	2.8109	4.21925
-1.8065	2.87256	4.16622
-1.806	2.91306	3.95528
-1.8055	3.51014	3.99547
-1.805	3.4436	3.57236
-1.8045	3.05755	3.56499
-1.804	2.81377	3.45799
-1.8035	2.78601	3.56239
-1.803	2.93607	4.19907
-1.8025	2.79807	4.6926
-1.802	2.79452	6.11737
-1.8015	2.74745	6.52673
-1.801	2.338	5.88804
-1.8005	1.92123	4.91534
-1.8	2.11201	5.43679
-1.7995	2.6373	5.02085
-1.799	2.93325	3.65816
-1.7985	3.01892	3.73428
-1.798	3.30415	3.66468
-1.7975	2.94827	3.43913
-1.797	2.50784	3.78827
-1.7965	2.91463	4.00104
-1.796	3.19905	3.31764
-1.7955	3.5729	3.97506
-1.795	3.34284	4.61338
-1.7945	2.82909	5.34779
-1.794	2.49677	4.7616
-1.7935	2.25442	4.11319
-1.793	2.48744	3.81177
-1.7925	2.53212	4.10728
-1.792	2.40997	4.86387
-1.7915	1.74454	4.46652
-1.791	2.12838	4.00521
-1.7905	2.7997	3.5594
-1.79	3.0136	3.50816
-1.7895	3.38529	3.35571
-1.789	3.68076	3.82746
-1.7885	3.39757	5.48581
-1.788	2.87966	5.6523
-1.7875	2.89762	4.24739
-1.787	3.40345	4.0174
-1.7865	3.55164	4.22399
-1.786	3.32904	4.86147
-1.7855	3.58351	4.8461
-1.785	3.73532	4.12682
-1.7845	3.48366	6.4682
-1.784	3.31842	7.4184
-1.7835	3.23097	6.24035
-1.783	2.81161	4.97214
-1.7825	2.30021	4.65619
-1.782	2.08681	4.28283
-1.7815	2.43797	3.77933
-1.781	2.64002	3.96499
-1.7805	2.9873	3.97272
-1.78	3.30229	3.70352
-1.7795	3.55018	3.02031
-1.779	3.7172	2.81948
-1.7785	3.47704	3.25995
-1.778	3.43197	4.07669
-1.7775	3.16953	4.17151
-1.777	3.08664	5.53142
-1.7765	3.33617	6.2594
-1.776	3.65487	5.90239
-1.7755	3.54	4.46996
-1.775	2.54679	3.77597
-1.7745	2.49733	4.10443
-1.774	2.7631	4.1953
-1.7735	2.82915	4.99058
-1.773	2.76959	6.56179
-1.7725	2.92707	6.41132
-1.772	2.99942	5.2
-1.7715	3.31864	4.35625
-1.771	3.80361	4.41664
-1.7705	4.18462	4.77125
-1.77	4.15971	5.07253
-1.7695	3.60811	4.76472
-1.769	2.66672	4.66057
-1.7685	2.12175	4.53404
-1.768	2.54893	4.5188
-1.7675	2.86044	4.5724
-1.767	3.80562	4.81144
-1.7665	4.07389	3.60968
-1.766	3.58917	3.45947
-1.7655	2.69448	4.54233
-1.765	2.66333	4.73114
-1.7645	2.75522	3.67101
-1.764	2.69742	4.10648
-1.7635	2.70935	5.32205
-1.763	3.02754	4.61235
-1.7625	3.25682	5.5662
-1.762	3.1379	5.32954
-1.7615	3.10775	5.3367
-1.761	2.90834	4.91765
-1.7605	3.29781	5.14316
-1.76	3.75538	5.13785
-1.7595	4.26539	4.46003
-1.759	4.34266	4.56576
-1.7585	4.06824	4.97821
-1.758	4.24933	4.70975
-1.7575	4.0555	4.28646
-1.757	3.28837	3.91214
-1.7565	2.51001	4.74014
-1.756	2.16469	5.10905
-1.7555	2.8626	5.66356
-1.755	2.9497	5.90173
-1.7545	3.16286	4.61887
-1.754	3.19603	4.22804
-1.7535	2.97445	4.80249
-1.753	2.76454	5.44688
-1.7525	2.62376	5.64332
-1.752	2.46569	6.41695
-1.7515	2.32582	7.10155
-1.751	2.28211	6.72023
-1.7505	2.47857	5.25007
-1.75	2.36954	4.80866
-1.7495	2.29713	5.24742
-1.749	2.29363	5.07659
-1.7485	2.75202	4.92387
-1.748	2.98384	5.14088
-1.7475	2.72551	4.65159
-1.747	3.23752	4.18964
-1.7465	3.65192	4.18303
-1.746	3.6295	4.00021
-1.7455	3.25461	3.21664
-1.745	2.99299	2.87098
-1.7445	3.00881	4.16417
-1.744	3.35273	4.57034
-1.7435	3.36445	4.04715
-1.743	3.06849	3.67483
-1.7425	2.61217	4.27185
-1.742	2.82923	4.78131
-1.7415	2.95361	4.61749
-1.741	2.72374	4.07312
-1.7405	2.73841	3.47699
-1.74	2.89899	4.34008
-1.7395	3.26581	4.95686
-1.739	3.34241	5.49455
-1.7385	3.10441	5.18004
-1.738	2.77011	4.85286
-1.7375	2.71528	6.40021
-1.737	2.35118	7.27368
-1.7365	2.56916	7.02421
-1.736	3.09347	5.8273
-1.7355	3.05576	6.25191
-1.735	2.72541	5.76544
-1.7345	3.00734	5.48616
-1.734	3.00516	6.47754
-1.7335	2.88288	6.49414
-1.733	2.88139	6.36475
-1.7325	2.68296	6.22922
-1.732	2.92072	6.68957
-1.7315	2.72657	5.80778
-1.731	2.5323	3.96826
-1.7305	2.76849	3.80327
-1.73	2.85046	4.82928
-1.7295	2.84655	4.76051
-1.729	3.13733	4.18948
-1.7285	3.12272	4.3308
-1.728	2.8633	5.3668
-1.7275	2.20301	6.05864
-1.727	2.04444	4.65091
-1.7265	1.99797	4.41563
-1.726	2.2591	4.6665
-1.7255	2.81469	4.1266
-1.725	3.1019	3.03992
-1.7245	2.92093	4.05466
-1.724	2.97549	5.25171
-1.7235	3.22703	5.29293
-1.723	3.32794	5.04053
-1.7225	3.82819	5.2426
-1.722	3.75501	5.45416
-1.7215	3.42744	5.4955
-1.721	2.86782	5.45036
-1.7205	2.49987	4.36913
-1.72	2.47902	3.99569
-1.7195	2.77146	5.0701
-1.719	2.71957	4.81151
-1.7185	2.65754	4.17448
-1.718	2.64222	4.00679
-1.7175	2.93302	3.70843
-1.717	3.40965	4.50854
-1.7165	3.59004	4.35115
-1.716	3.46941	3.85554
-1.7155	3.03085	3.91437
-1.715	2.95973	5.06988
-1.7145	3.09129	5.61478
-1.714	3.15288	4.483
-1.7135	3.20885	3.26897
-1.713	3.06734	4.31221
-1.7125	2.80835	4.76031
-1.712	2.77586	3.86052
-1.7115	2.55805	3.53264
-1.711	2.52621	3.6747
-1.7105	2.89404	4.18286
-1.71	2.75221	4.80858
-1.7095	2.32786	4.78374
-1.709	2.55891	3.92829
-1.7085	2.89806	3.7479
-1.708	3.31485	5.09745
-1.7075	3.83133	5.64531
-1.707	3.72684	4.93557
-1.7065	3.63938	4.20669
-1.706	3.39259	3.95819
-1.7055	2.72587	4.14782
-1.705	2.33152	4.69161
-1.7045	2.11179	4.9094
-1.704	2.45521	4.38652
-1.7035	2.48715	3.41159
-1.703	2.55906	4.21741
-1.7025	3.05374	4.87084
-1.702	3.19219	4.82118
-1.7015	2.88546	5.06343
-1.701	2.64661	6.54909
-1.7005	2.36869	7.27945
-1.7	2.55427	6.58792
-1.6995	2.82313	5.99461
-1.699	2.99874	5.33329
-1.6985	3.35623	4.33766
-1.698	3.55653	3.91998
-1.6975	3.80923	4.48115
-1.697	3.80387	5.67424
-1.6965	3.72585	6.22956
-1.696	4.02458	5.81897
-1.6955	4.42874	4.7501
-1.695	3.64416	3.89256
-1.6945	3.0759	4.59572
-1.694	2.73158	4.46462
-1.6935	2.29017	4.0118
-1.693	2.54871	4.79627
-1.6925	3.03967	5.71733
-1.692	3.0504	6.41262
-1.6915	2.79184	7.40243
-1.691	3.01452	7.80254
-1.6905	3.41101	7.1031
-1.69	3.60808	5.7172
-1.6895	3.67085	4.8075
-1.689	4.12786	5.05605
-1.6885	4.28884	5.16752
-1.688	4.05809	5.55206
-1.6875	4.05742	5.634
-1.687	3.70528	6.8943
-1.6865	3.47931	7.45108
-1.686	3.58443	7.17704
-1.6855	3.69208	6.66238
-1.685	3.42539	6.22393
-1.6845	2.87403	5.63186
-1.684	2.71774	5.61723
-1.6835	2.64353	6.14845
-1.683	3.13796	6.38276
-1.6825	3.59334	5.75158
-1.682	3.68343	5.13449
-1.6815	3.2335	5.16073
-1.681	2.90071	5.20777
-1.6805	2.87488	6.25593
-1.68	3.60271	7.35729
-1.6795	3.88652	7.56165
-1.679	3.46646	6.80082
-1.6785	2.95067	6.29104
-1.678	2.77881	6.25945
-1.6775	2.70208	5.32324
-1.677	2.67031	4.03999
-1.6765	2.30345	3.7054
-1.676	3.09214	4.16295
-1.6755	3.41212	5.18634
-1.675	3.29549	5.91132
-1.6745	3.46979	5.73477
-1.674	3.86934	5.43834
-1.6735	4.02095	5.19452
-1.673	3.72598	4.7874
-1.6725	3.35911	4.99674
-1.672	3.49934	4.61442
-1.6715	3.24938	3.65826
-1.671	2.88713	3.47197
-1.6705	2.36542	4.03048
-1.67	2.27709	4.47427
-1.6695	2.91395	4.28056
-1.669	3.68772	4.69866
-1.6685	4.15361	5.58905
-1.668	4.14364	5.01714
-1.6675	3.65228	3.69388
-1.667	3.37838	3.75371
-1.6665	3.7186	4.85482
-1.666	4.22648	5.07101
-1.6655	4.56708	4.43981
-1.665	4.52734	3.91556
-1.6645	3.79586	3.77325
-1.664	3.13177	4.07094
-1.6635	2.72392	4.00304
-1.663	3.47042	3.37925
-1.6625	4.1589	3.25644
-1.662	3.97145	3.40657
-1.6615	3.25575	4.4407
-1.661	3.01486	4.84273
-1.6605	2.80902	3.80609
-1.66	2.68794	3.81559
-1.6595	2.82552	5.10363
-1.659	3.3144	5.21562
-1.6585	3.39242	4.21464
-1.658	3.0256	2.97736
-1.6575	2.98996	4.50949
-1.657	2.94923	5.21205
-1.6565	3.26703	4.87061
-1.656	3.2601	4.87906
-1.6555	3.21302	4.7142
-1.655	3.11756	3.87099
-1.6545	3.12897	4.08811
-1.654	3.44851	5.73844
-1.6535	2.99176	5.64884
-1.653	3.0039	4.23626
-1.6525	2.97063	3.29782
-1.652	2.83138	3.37144
-1.6515	2.4821	3.40237
-1.651	2.35704	4.10862
-1.6505	2.01215	5.72572
-1.65	2.54217	6.85381
-1.6495	3.54525	5.39174
-1.649	3.95617	3.68669
-1.6485	3.99919	4.08368
-1.648	3.86437	4.63817
-1.6475	3.42102	4.44157
-1.647	3.70193	4.64672
-1.6465	4.15321	4.44336
-1.646	4.26331	3.52088
-1.6455	3.91809	3.65219
-1.645	3.72955	3.27647
-1.6445	3.30849	3.10106
-1.644	2.58951	3.00509
-1.6435	2.33308	3.21149
-1.643	3.13295	3.69464
-1.6425	3.66234	4.10243
-1.642	3.27196	3.69658
-1.6415	2.84012	4.10838
-1.641	2.59845	4.27434
-1.6405	2.86933	4.29786
-1.64	3.1916	4.6929
-1.6395	3.37407	4.60325
-1.639	3.40308	4.45808
-1.6385	3.31122	4.68661
-1.638	3.32225	5.0409
-1.6375	3.123	5.4358
-1.637	3.1643	5.88673
-1.6365	3.33571	4.98899
-1.636	3.53849	5.75142
-1.6355	3.64721	6.43574
-1.635	3.55367	5.2624
-1.6345	3.23986	4.08848
-1.634	2.89843	3.74713
-1.6335	3.13523	4.24771
-1.633	3.44063	4.30619
-1.6325	3.62563	4.7878
-1.632	3.73696	4.29109
-1.6315	3.81242	4.64077
-1.631	3.9292	5.53321
-1.6305	3.69074	6.54223
-1.63	3.42873	6.7147
-1.6295	3.32256	5.73578
-1.629	3.44078	4.47382
-1.6285	4.00296	5.80347
-1.628	4.07987	6.114
-1.6275	3.76313	4.93531
-1.627	3.05187	4.13088
-1.6265	3.01815	4.80641
-1.626	3.4541	4.88729
-1.6255	3.15003	5.16792
-1.625	3.21716	5.97072
-1.6245	2.89512	5.48353
-1.624	2.70616	4.60496
-1.6235	2.60022	4.92263
-1.623	2.66262	5.47106
-1.6225	2.1142	4.89875
-1.622	2.09316	4.43226
-1.6215	2.26079	5.70599
-1.621	2.16042	7.53766
-1.6205	1.89938	7.3337
-1.62	1.90718	7.0762
-1.6195	2.19866	7.01577
-1.619	2.43477	5.89303
-1.6185	2.56668	5.24349
-1.618	2.68342	4.92054
-1.6175	2.73662	4.43851
-1.617	2.89065	4.35692
-1.6165	2.71038	4.79369
-1.616	2.27077	5.14516
-1.6155	2.26437	4.60642
-1.615	2.66074	4.19559
-1.6145	2.49147	4.50884
-1.614	1.85804	4.57535
-1.6135	2.03104	5.46242
-1.613	2.38644	5.76385
-1.6125	2.70899	6.34741
-1.612	2.93788	6.97303
-1.6115	2.93287	7.32478
-1.611	3.20019	6.76226
-1.6105	3.93173	5.29063
-1.61	4.37388	4.07417
-1.6095	4.41181	3.6643
-1.609	4.09476	4.3317
-1.6085	3.86512	4.65768
-1.608	3.88651	4.35308
-1.6075	3.96816	4.55322
-1.607	3.69647	5.26384
-1.6065	3.61249	5.80929
-1.606	3.28862	5.61506
-1.6055	2.60673	5.5617
-1.605	2.10248	5.19951
-1.6045	2.0759	4.61908
-1.604	2.27405	4.86175
-1.6035	2.30282	5.21998
-1.603	2.17787	5.58351
-1.6025	2.79546	5.58447
-1.602	3.20591	5.44423
-1.6015	3.13478	5.29434
-1.601	2.83191	5.29917
-1.6005	2.83784	4.5029
-1.6	3.25815	5.81637
-1.5995	3.22488	6.52495
-1.599	2.92274	6.56414
-1.5985	3.43808	5.19282
-1.598	3.85121	4.07979
-1.5975	3.67766	3.92371
-1.597	3.69126	3.87644
-1.5965	3.55147	4.75607
-1.596	3.05572	5.19772
-1.5955	2.60274	5.11838
-1.595	2.7917	6.46448
-1.5945	2.74154	6.1049
-1.594	2.49935	6.42163
-1.5935	2.21331	7.37229
-1.593	2.4215	7.89498
-1.5925	2.47372	7.348
-1.592	2.58683	6.1597
-1.5915	2.4815	5.34251
-1.591	2.69232	5.58238
-1.5905	2.94625	6.59288
-1.59	2.86052	5.93937
-1.5895	2.56028	4.48116
-1.589	2.69233	4.46935
-1.5885	3.10449	4.49233
-1.588	3.29764	5.14165
-1.5875	3.05173	5.86008
-1.587	3.14106	6.30658
-1.5865	3.44526	7.04494
-1.586	3.1216	7.53778
-1.5855	2.72034	7.01957
-1.585	2.7766	6.02579
-1.5845	3.16253	5.25885
-1.584	3.11157	4.85949
-1.5835	2.86321	4.78332
-1.583	2.66606	5.74861
-1.5825	2.55323	6.61422
-1.582	2.65193	6.12667
-1.5815	2.49956	4.42666
-1.581	2.51451	4.07375
-1.5805	2.41145	4.60018
-1.58	2.51531	4.23924
-1.5795	2.42338	4.00353
-1.579	2.63851	5.12332
-1.5785	2.73392	6.02788
-1.578	2.65988	5.80054
-1.5775	3.00964	5.11942
-1.577	3.59098	4.38173
-1.5765	3.53489	3.12984
-1.576	3.3571	2.33309
-1.5755	3.2634	2.56642
-1.575	3.24049	2.75526
-1.5745	3.21569	4.31361
-1.574	3.58839	5.82832
-1.5735	3.51789	5.82841
-1.573	3.43875	5.03797
-1.5725	4.00527	3.86129
-1.572	4.10309	3.09889
-1.5715	3.91758	4.71037
-1.571	3.4157	6.23335
-1.5705	3.03276	6.75333
-1.57	3.18677	6.62898
-1.5695	3.03894	5.00045
-1.569	2.53454	3.87559
-1.5685	2.20262	4.05804
-1.568	2.07333	5.33394
-1.5675	2.47836	6.13963
-1.567	3.20855	5.6237
-1.5665	4.01333	4.55876
-1.566	4.30278	3.78039
-1.5655	4.21771	3.25955
-1.565	4.3863	3.33669
-1.5645	4.29799	3.66418
-1.564	3.95143	3.95849
-1.5635	3.11194	4.41153
-1.563	3.09398	4.48445
-1.5625	3.26294	4.58956
-1.562	3.53745	4.92763
-1.5615	3.30338	5.12688
-1.561	2.65798	4.85359
-1.5605	2.68604	4.82772
-1.56	2.74545	4.84309
-1.5595	2.63726	5.50701
-1.559	2.75836	7.34657
-1.5585	2.89748	7.84404
-1.558	2.72285	7.47854
-1.5575	2.50503	5.36217
-1.557	2.58466	3.78073
-1.5565	2.68313	4.63377
-1.556	2.49083	4.50801
-1.5555	2.51416	4.16525
-1.555	2.55538	3.94656
-1.5545	2.32655	3.44316
-1.554	2.19904	4.08046
-1.5535	2.39765	4.68813
-1.553	2.74744	4.24038
-1.5525	2.38624	3.37345
-1.552	2.3803	4.70492
-1.5515	2.82401	5.01112
-1.551	2.60953	4.12864
-1.5505	2.18863	3.85113
-1.55	2.09893	4.6026
-1.5495	2.53418	6.32034
-1.549	2.48246	8.50373
-1.5485	2.44249	8.34377
-1.548	2.59106	6.93376
-1.5475	2.63059	6.61099
-1.547	2.86152	6.79336
-1.5465	2.94853	7.08983
-1.546	2.95986	6.5731
-1.5455	3.06319	6.13129
-1.545	2.93286	6.24157
-1.5445	2.69178	6.59858
-1.544	2.68238	4.90759
-1.5435	3.26853	4.48652
-1.543	3.23983	4.29198
-1.5425	3.74765	4.00351
-1.542	4.3326	3.65235
-1.5415	4.49254	2.94121
-1.541	3.97332	4.19988
-1.5405	3.39417	4.92544
-1.54	3.34727	4.52901
-1.5395	3.48976	3.48599
-1.539	2.96087	3.87835
-1.5385	2.60707	3.82074
-1.538	3.05512	4.26911
-1.5375	3.17391	5.51997
-1.537	3.08332	5.70687
-1.5365	3.36994	5.463
-1.536	3.64899	6.42935
-1.5355	3.40223	7.09637
-1.535	2.67565	6.7536
-1.5345	2.39379	5.47114
-1.534	2.37126	5.33051
-1.5335	2.3604	5.1404
-1.533	2.14984	4.52753
-1.5325	2.54954	3.612
-1.532	2.54576	3.56283
-1.5315	2.31409	4.47987
-1.531	2.3666	5.34422
-1.5305	2.45841	5.31646
-1.53	2.59127	5.86963
-1.5295	2.66787	5.92231
-1.529	2.84409	5.76979
-1.5285	2.93751	5.42959
-1.528	2.93803	5.43942
-1.5275	3.17731	5.77596
-1.527	3.38845	5.28194
-1.5265	3.62535	5.13833
-1.526	4.06088	5.20859
-1.5255	4.09753	5.21866
-1.525	3.8184	4.32533
-1.5245	3.44386	4.41559
-1.524	3.00519	5.5889
-1.5235	2.8088	6.03668
-1.523	3.14268	5.54287
-1.5225	3.51689	4.31034
-1.522	3.65524	3.57757
-1.5215	3.17057	4.41259
-1.521	3.33515	5.11664
-1.5205	3.87353	4.57844
-1.52	3.99148	4.30587
-1.5195	3.65843	5.30871
-1.519	3.16281	5.9366
-1.5185	3.28299	5.57611
-1.518	3.0188	4.92991
-1.5175	2.87249	4.4752
-1.517	3.40583	3.87008
-1.5165	3.98794	3.84109
-1.516	3.80663	4.56785
-1.5155	3.62226	5.29033
-1.515	3.35761	4.96278
-1.5145	3.10944	4.43366
-1.514	2.9665	3.69451
-1.5135	2.62514	3.00054
-1.513	1.97493	3.25511
-1.5125	2.0177	3.9355
-1.512	2.04334	4.04525
-1.5115	2.6077	4.17696
-1.511	2.63123	4.1216
-1.5105	2.38217	4.04158
-1.51	2.10539	3.60699
-1.5095	2.17784	3.81976
-1.509	2.31736	4.85304
-1.5085	2.20793	5.31509
-1.508	2.27896	4.88077
-1.5075	2.35264	3.66552
-1.507	2.27132	3.10833
-1.5065	2.10475	2.61672
-1.506	2.13026	3.08155
-1.5055	2.40947	3.97021
-1.505	2.36533	4.38368
-1.5045	2.66456	4.83238
-1.504	3.39623	4.21079
-1.5035	3.35595	3.08053
-1.503	2.79882	4.66881
-1.5025	2.62224	5.84391
-1.502	2.74198	5.35786
-1.5015	3.11548	4.76388
-1.501	3.38139	5.19689
-1.5005	3.25376	5.48333
-1.5	3.02792	4.96952
-1.4995	2.97635	6.09836
-1.499	3.52531	6.43862
-1.4985	4.04348	7.39747
-1.498	3.94608	7.72964
-1.4975	3.65848	7.17008
-1.497	3.63494	5.80309
-1.4965	3.63299	3.61529
-1.496	3.54636	2.78621
-1.4955	3.4153	3.55314
-1.495	3.09353	4.39888
-1.4945	2.7616	4.68905
-1.494	3.09865	4.86943
-1.4935	3.47128	5.38764
-1.493	3.76384	6.12106
-1.4925	3.84466	7.2397
-1.492	3.96077	7.9705
-1.4915	3.32179	8.17726
-1.491	2.61837	8.07158
-1.4905	2.94652	7.49384
-1.49	3.04082	7.33773
-1.4895	2.95799	8.22856
-1.489	3.11625	8.08105
-1.4885	3.08792	6.67623
-1.488	2.82007	6.39068
-1.4875	2.47577	6.96748
-1.487	2.58034	7.17577
-1.4865	3.10031	6.25556
-1.486	3.29241	5.29792
-1.4855	3.36086	4.64569
-1.485	3.28147	4.962
-1.4845	2.92978	6.12525
-1.484	3.23137	7.0735
-1.4835	3.08553	7.09225
-1.483	2.62817	6.92218
-1.4825	3.20644	6.43081
-1.482	3.80593	5.97626
-1.4815	3.42738	5.29719
-1.481	2.90172	5.06487
-1.4805	2.91564	5.49724
-1.48	3.23177	6.04671
-1.4795	3.2445	6.58943
-1.479	2.78166	6.78835
-1.4785	1.99462	6.4524
-1.478	2.14233	5.99474
-1.4775	2.61179	7.06973
-1.477	2.2241	7.91767
-1.4765	2.29696	7.79937
-1.476	2.87192	9.93592
-1.4755	2.9881	8.95666
-1.475	2.90718	6.45102
-1.4745	2.64542	5.50491
-1.474	2.87281	4.55245
-1.4735	3.07838	6.60875
-1.473	3.45645	8.51576
-1.4725	3.71303	8.03376
-1.472	3.65099	5.3199
-1.4715	3.40942	4.11458
-1.471	3.38638	5.75135
-1.4705	3.38617	5.22184
-1.47	3.53942	6.02451
-1.4695	3.6809	6.79566
-1.469	3.97591	6.25335
-1.4685	4.2439	6.14615
-1.468	4.25369	6.02704
-1.4675	4.24181	6.56732
-1.467	4.31054	6.63053
-1.4665	4.15019	7.15486
-1.466	4.11335	7.28138
-1.4655	4.46642	6.90967
-1.465	4.97689	6.08574
-1.4645	4.83995	4.98079
-1.464	4.50081	4.90771
-1.4635	3.88622	5.08152
-1.463	3.95484	5.38723
-1.4625	3.97455	5.62204
-1.462	3.51797	6.20836
-1.4615	3.47369	6.52939
-1.461	3.07886	6.43315
-1.4605	3.1306	6.59414
-1.46	3.48843	6.61505
-1.4595	4.09743	6.48391
-1.459	4.17392	6.54543
-1.4585	3.588	5.72155
-1.458	3.07193	6.00848
-1.4575	3.45399	6.41775
-1.457	4.2862	6.53542
-1.4565	4.4716	6.62318
-1.456	3.35213	6.98573
-1.4555	2.83533	6.33237
-1.455	2.66044	4.97188
-1.4545	3.07133	4.81081
-1.454	3.08074	5.43614
-1.4535	2.33772	7.12273
-1.453	2.13136	7.82115
-1.4525	2.39997	6.22339
-1.452	2.87943	5.73793
-1.4515	3.25095	5.82164
-1.451	3.60154	5.69109
-1.4505	3.50705	4.63606
-1.45	2.97551	3.10021
-1.4495	3.06005	4.19747
-1.449	2.77509	5.29231
-1.4485	2.86838	5.40372
-1.448	3.34402	5.84261
-1.4475	3.70126	5.62965
-1.447	3.30077	4.50624
-1.4465	3.10333	4.25674
-1.446	3.27799	4.49582
-1.4455	3.18928	4.84475
-1.445	3.26228	4.70817
-1.4445	3.36447	4.2857
-1.444	3.71268	3.99533
-1.4435	3.36229	4.18599
-1.443	2.98144	4.65515
-1.4425	3.19992	4.79635
-1.442	3.60961	4.82848
-1.4415	3.53551	4.91473
-1.441	3.43675	5.23759
-1.4405	3.33538	5.21188
-1.44	3.25048	6.13385
-1.4395	2.89904	6.5321
-1.439	2.50986	6.08163
-1.4385	2.8651	5.62568
-1.438	2.96151	4.20106
-1.4375	3.01716	4.72163
-1.437	3.14803	5.16835
-1.4365	3.35317	5.23323
-1.436	3.22911	4.88193
-1.4355	3.13132	5.28976
-1.435	2.97825	4.99944
-1.4345	3.15701	4.61944
-1.434	3.41419	4.94169
-1.4335	3.17292	5.11454
-1.433	2.68627	5.0078
-1.4325	2.40404	6.17829
-1.432	2.1558	6.49943
-1.4315	2.40727	5.03256
-1.431	2.14152	3.27054
-1.4305	1.79686	4.07079
-1.43	2.06182	5.43073
-1.4295	2.4812	5.81939
-1.429	2.37057	5.88047
-1.4285	1.77495	4.78129
-1.428	1.59867	4.33282
-1.4275	1.69091	5.56002
-1.427	2.4984	7.30129
-1.4265	3.02001	7.76328
-1.426	3.35388	7.17651
-1.4255	3.1467	6.6173
-1.425	2.77899	6.78369
-1.4245	2.91638	6.8271
-1.424	3.45346	6.891
-1.4235	3.31481	6.31491
-1.423	2.74483	6.03801
-1.4225	3.08154	6.18331
-1.422	3.25875	5.71793
-1.4215	3.36724	5.20186
-1.421	3.00883	5.94856
-1.4205	2.82505	5.90565
-1.42	2.81992	5.03181
-1.4195	3.22968	5.48723
-1.419	3.39037	4.57943
-1.4185	3.0723	3.49621
-1.418	2.51609	3.80584
-1.4175	2.49242	3.5281
-1.417	2.93027	3.01115
-1.4165	3.35309	3.47193
-1.416	3.06991	4.49798
-1.4155	2.98886	3.96909
-1.415	3.24906	4.46796
-1.4145	3.58656	5.00734
-1.414	3.52873	5.8879
-1.4135	3.27111	6.99027
-1.413	3.00225	7.42195
-1.4125	2.69157	5.80048
-1.412	2.73896	4.35933
-1.4115	2.9858	4.80358
-1.411	3.081	6.03522
-1.4105	2.84054	6.6161
-1.41	2.34633	6.5754
-1.4095	2.13799	6.58325
-1.409	2.16083	6.80615
-1.4085	2.50854	6.83378
-1.408	2.4951	5.99459
-1.4075	2.38907	6.00263
-1.407	2.07451	6.53058
-1.4065	1.69748	6.60781
-1.406	2.1214	5.61599
-1.4055	2.49881	5.5349
-1.405	2.63416	5.49651
-1.4045	2.75101	5.61641
-1.404	2.91033	6.34741
-1.4035	3.01953	7.11276
-1.403	3.01917	7.255
-1.4025	3.38133	7.51485
-1.402	2.91945	8.17896
-1.4015	2.49238	8.28838
-1.401	2.23887	8.1726
-1.4005	2.08083	7.64189
-1.4	1.87324	6.46204
-1.3995	2.28817	5.45963
-1.399	2.28092	6.03349
-1.3985	2.42151	6.18469
-1.398	2.60387	6.44262
-1.3975	2.69747	8.21873
-1.397	2.70242	9.07878
-1.3965	2.69573	8.50258
-1.396	2.93053	7.94387
-1.3955	3.4863	8.0068
-1.395	3.10102	6.70495
-1.3945	2.26983	5.36793
-1.394	2.83408	5.67263
-1.3935	3.32814	5.27099
-1.393	3.43238	5.29518
-1.3925	3.56296	6.0456
-1.392	3.06615	6.01491
-1.3915	3.02512	5.65053
-1.391	3.22271	5.34481
-1.3905	3.0749	4.50655
-1.39	3.02565	3.57342
-1.3895	2.75566	4.52071
-1.389	2.74681	5.39831
-1.3885	2.93059	5.45494
-1.388	3.13948	4.6623
-1.3875	3.21642	5.31953
-1.387	2.89447	5.3726
-1.3865	2.83245	5.77137
-1.386	2.78005	6.81824
-1.3855	2.83427	6.68935
-1.385	3.29443	7.20749
-1.3845	3.13958	6.88833
-1.384	2.74632	6.33963
-1.3835	3.14924	6.61246
-1.383	3.28254	7.26179
-1.3825	3.34352	7.09075
-1.382	3.49655	6.56197
-1.3815	3.18849	6.27378
-1.381	2.67567	5.48831
-1.3805	2.48823	4.94671
-1.38	2.68887	5.57411
-1.3795	2.85761	5.41481
-1.379	2.54097	5.39101
-1.3785	2.2942	5.49382
-1.378	2.36643	5.36895
-1.3775	2.48646	5.56812
-1.377	2.6382	5.14928
-1.3765	2.97272	4.80777
-1.376	3.18236	4.04409
-1.3755	3.32186	3.57187
-1.375	3.39556	3.61477
-1.3745	3.62477	3.01726
-1.374	3.49842	3.43006
-1.3735	2.95031	4.36236
-1.373	3.08551	4.68052
-1.3725	2.73588	5.32226
-1.372	3.53189	6.85422
-1.3715	4.51258	7.75974
-1.371	4.57836	6.78717
-1.3705	3.94443	4.58013
-1.37	3.23103	3.70726
-1.3695	2.83455	3.65303
-1.369	2.9576	3.82928
-1.3685	2.57311	4.6403
-1.368	2.0997	5.3872
-1.3675	2.056	4.85906
-1.367	2.4656	3.43453
-1.3665	2.67831	2.66969
-1.366	2.72555	3.07523
-1.3655	2.66777	4.08193
-1.365	3.00037	4.77806
-1.3645	2.887	4.76622
-1.364	2.87214	4.10489
-1.3635	3.49897	4.84639
-1.363	3.54795	4.95012
-1.3625	3.53107	4.1646
-1.362	3.43626	4.22001
-1.3615	3.13916	3.77866
-1.361	2.5031	4.06377
-1.3605	2.4055	5.17812
-1.36	2.86623	6.30622
-1.3595	3.08	6.98798
-1.359	2.98517	6.4564
-1.3585	3.00798	6.3951
-1.358	3.27855	6.60122
-1.3575	3.31365	5.9968
-1.357	2.92808	5.13936
-1.3565	2.6498	4.44168
-1.356	2.70798	5.50423
-1.3555	2.68666	5.544
-1.355	2.74232	5.15883
-1.3545	2.8419	5.55359
-1.354	3.12069	5.889
-1.3535	3.11567	5.85297
-1.353	2.73091	5.37198
-1.3525	2.91577	5.18992
-1.352	3.23938	5.14289
-1.3515	3.89348	5.81803
-1.351	3.81214	6.94648
-1.3505	3.12742	7.09371
-1.35	2.55513	7.79269
-1.3495	2.17851	8.07736
-1.349	2.32387	8.2886
-1.3485	2.3376	7.85366
-1.348	2.76405	7.51237
-1.3475	3.11036	7.99544
-1.347	3.24117	8.98516
-1.3465	3.33468	10.097
-1.346	3.46754	9.02727
-1.3455	3.17933	8.74789
-1.345	2.58215	9.22923
-1.3445	2.37481	8.42596
-1.344	2.60364	8.06291
-1.3435	2.98712	9.18061
-1.343	2.98722	8.32643
-1.3425	2.59483	8.35315
-1.342	2.28223	8.61367
-1.3415	2.68255	7.89898
-1.341	3.00869	7.19992
-1.3405	3.54217	7.14418
-1.34	4.20784	6.79951
-1.3395	4.18348	6.4414
-1.339	3.5851	6.27331
-1.3385	2.83926	8.81123
-1.338	2.49088	9.43025
-1.3375	3.00228	7.52573
-1.337	3.86709	8.03373
-1.3365	4.2477	7.2982
-1.336	4.14796	6.09617
-1.3355	3.68902	5.51461
-1.335	4.2515	4.09481
-1.3345	4.43164	3.79835
-1.334	3.75173	3.38852
-1.3335	3.09783	3.36092
-1.333	3.65928	3.18279
-1.3325	3.798	4.20057
-1.332	3.59552	5.58888
-1.3315	3.36281	5.69444
-1.331	3.59202	5.04041
-1.3305	3.6597	5.06996
-1.33	3.65369	5.98392
-1.3295	3.53459	7.41983
-1.329	3.26412	8.49318
-1.3285	3.06223	9.57174
-1.328	3.23722	9.65011
-1.3275	3.21707	8.83255
-1.327	2.99571	8.08504
-1.3265	2.7349	7.68218
-1.326	2.69276	7.76539
-1.3255	3.33313	7.40657
-1.325	3.38293	7.96711
-1.3245	3.17893	9.132
-1.324	2.62673	9.37918
-1.3235	2.80373	8.72699
-1.323	3.07147	8.71823
-1.3225	3.1571	9.93152
-1.322	3.00537	11.1582
-1.3215	2.87364	12.323
-1.321	2.83765	10.9334
-1.3205	3.27991	8.49275
-1.32	3.60767	8.50586
-1.3195	4.12901	9.54702
-1.319	4.66106	10.0184
-1.3185	4.38124	9.80028
-1.318	4.21993	9.10723
-1.3175	4.2482	8.25438
-1.317	4.21652	8.03102
-1.3165	3.43569	8.44152
-1.316	3.30475	9.93051
-1.3155	3.37314	9.73511
-1.315	3.23613	9.55523
-1.3145	2.98187	8.06526
-1.314	3.38347	6.97743
-1.3135	3.38632	8.53692
-1.313	3.09817	9.3019
-1.3125	2.84851	9.31346
-1.312	2.95752	9.29724
-1.3115	3.38564	8.72339
-1.311	3.65903	8.24597
-1.3105	3.52305	8.28756
-1.31	3.47759	7.8999
-1.3095	2.98293	7.18466
-1.309	3.14206	5.71132
-1.3085	3.402	5.32575
-1.308	3.36924	5.52726
-1.3075	3.19687	6.83025
-1.307	3.03339	7.1708
-1.3065	3.06293	5.3349
-1.306	2.80632	4.05011
-1.3055	3.13185	3.18298
-1.305	3.63696	3.55868
-1.3045	3.7862	3.51323
-1.304	3.8118	4.50677
-1.3035	3.53367	5.9361
-1.303	3.31568	6.47633
-1.3025	3.39737	5.68932
-1.302	3.53969	5.00129
-1.3015	4.03285	5.21787
-1.301	3.75318	5.6608
-1.3005	3.33598	5.84547
-1.3	2.93718	5.66516
-1.2995	2.86481	4.34997
-1.299	2.91063	4.40016
-1.2985	3.0944	4.38503
-1.298	3.21609	3.7011
-1.2975	3.20749	4.2105
-1.297	3.02267	5.16943
-1.2965	3.15216	6.6783
-1.296	3.70221	8.91994
-1.2955	4.05452	8.82135
-1.295	4.07081	6.73627
-1.2945	3.97949	5.08087
-1.294	3.66163	6.26757
-1.2935	3.29414	7.43814
-1.293	3.39657	7.9405
-1.2925	3.22992	7.87919
-1.292	3.22482	7.01064
-1.2915	3.34717	7.13542
-1.291	3.44997	6.39643
-1.2905	3.49596	6.28882
-1.29	3.19786	6.20952
-1.2895	2.89045	5.85847
-1.289	2.75558	5.338
-1.2885	2.54721	4.91838
-1.288	2.49341	4.11047
-1.2875	2.47354	4.15249
-1.287	2.71051	4.79476
-1.2865	2.67183	4.74121
-1.286	2.55934	3.59728
-1.2855	2.696	4.3087
-1.285	2.65186	5.23627
-1.2845	2.93285	5.75452
-1.284	2.90977	6.01109
-1.2835	3.002	5.84308
-1.283	3.23462	4.94047
-1.2825	3.10302	5.26728
-1.282	2.82141	5.2059
-1.2815	2.66115	5.22433
-1.281	2.55743	5.06137
-1.2805	2.4171	5.38862
-1.28	2.18693	5.93481
-1.2795	2.22458	5.47146
-1.279	2.21262	4.35107
-1.2785	2.13338	4.82097
-1.278	2.22899	5.34724
-1.2775	2.20972	5.75214
-1.277	2.26414	7.10968
-1.2765	3.00535	7.26797
-1.276	3.32296	5.95626
-1.2755	3.24301	4.8715
-1.275	3.05533	5.69374
-1.2745	3.16122	6.708
-1.274	3.23002	6.93175
-1.2735	3.36285	7.24259
-1.273	3.64333	7.31866
-1.2725	3.51791	7.47115
-1.272	3.077	6.78427
-1.2715	3.11877	6.29118
-1.271	3.23034	7.84218
-1.2705	3.45198	7.89143
-1.27	3.6203	6.1622
-1.2695	3.31858	5.08444
-1.269	2.79778	5.08045
-1.2685	3.00741	6.24794
-1.268	3.23794	6.55012
-1.2675	3.25459	6.91207
-1.267	3.29163	6.78275
-1.2665	2.84347	6.25178
-1.266	2.76749	5.54413
-1.2655	2.32263	5.43813
-1.265	1.96929	5.38739
-1.2645	2.09097	5.97333
-1.264	2.24515	6.53564
-1.2635	1.97722	6.55639
-1.263	2.27101	5.77416
-1.2625	2.56031	6.1434
-1.262	2.5796	5.66767
-1.2615	2.15517	4.96375
-1.261	2.31715	5.74742
-1.2605	2.36238	5.96175
-1.26	2.56653	5.60577
-1.2595	2.56513	5.17389
-1.259	2.26621	4.73087
-1.2585	2.48467	4.55343
-1.258	2.5847	4.59675
-1.2575	2.77963	5.33933
-1.257	2.91928	6.48806
-1.2565	2.81194	6.68367
-1.256	2.43717	6.02817
-1.2555	2.10592	6.0743
-1.255	1.61207	6.3178
-1.2545	2.19198	6.22817
-1.254	2.61943	5.3696
-1.2535	3.14558	4.25536
-1.253	3.8103	5.26052
-1.2525	3.97313	5.54101
-1.252	3.44597	4.95152
-1.2515	3.39709	4.11523
-1.251	3.52684	4.41255
-1.2505	3.33804	4.84046
-1.25	2.76651	4.2945
-1.2495	2.40016	6.07966
-1.249	2.32887	7.01581
-1.2485	2.48583	6.64326
-1.248	2.62169	6.40591
-1.2475	2.55346	5.93824
-1.247	2.60506	4.72999
-1.2465	2.98853	4.27145
-1.246	3.01887	5.05475
-1.2455	2.89359	5.42165
-1.245	2.76265	4.85491
-1.2445	2.71929	5.43802
-1.244	2.34888	6.49538
-1.2435	2.15019	7.06235
-1.243	1.87123	7.11714
-1.2425	2.42759	7.31401
-1.242	3.07581	6.76046
-1.2415	3.09078	6.02292
-1.241	2.74848	6.00224
-1.2405	2.68642	6.61707
-1.24	2.97032	6.85422
-1.2395	2.89277	6.97576
-1.239	2.62718	7.01861
-1.2385	2.00302	6.58449
-1.238	1.92284	5.16039
-1.2375	2.38676	4.77729
-1.237	2.77627	5.46821
-1.2365	3.1925	6.37386
-1.236	3.76916	7.15118
-1.2355	4.04376	6.75031
-1.235	3.94286	6.53636
-1.2345	3.19937	5.49864
-1.234	2.74691	4.52809
-1.2335	2.84799	5.16579
-1.233	2.46272	4.73847
-1.2325	2.23261	4.39132
-1.232	2.06683	4.87912
-1.2315	2.21629	5.45251
-1.231	2.57695	6.15692
-1.2305	2.96414	5.9782
-1.23	3.05459	6.60598
-1.2295	2.87918	8.06633
-1.229	2.96046	8.66806
-1.2285	2.68785	8.46136
-1.228	2.332	8.274
-1.2275	2.28313	8.69838
-1.227	2.57413	9.21875
-1.2265	2.97004	8.63629
-1.226	3.09023	8.02492
-1.2255	3.22148	7.74849
-1.225	3.31839	7.41252
-1.2245	3.38079	6.48089
-1.224	3.29101	5.39782
-1.2235	3.18093	4.82982
-1.223	2.83725	5.87386
-1.2225	2.32448	6.74067
-1.222	1.97368	6.48467
-1.2215	2.00607	5.89494
-1.221	2.43005	5.15858
-1.2205	2.90571	6.46394
-1.22	2.89923	6.85195
-1.2195	2.33927	6.56713
-1.219	2.25586	4.43335
-1.2185	2.24673	4.65201
-1.218	2.30237	5.19206
-1.2175	2.7891	3.91995
-1.217	3.35897	4.50322
-1.2165	3.65387	5.88239
-1.216	3.60266	5.92611
-1.2155	3.47424	5.67834
-1.215	3.19468	6.07387
-1.2145	2.9475	6.70168
-1.214	2.87514	7.42135
-1.2135	2.93966	7.0649
-1.213	3.35078	5.72052
-1.2125	3.56451	6.03697
-1.212	3.26196	6.47769
-1.2115	2.72081	6.25361
-1.211	2.75169	6.37217
-1.2105	2.43795	6.83503
-1.21	2.30133	8.67541
-1.2095	2.29692	8.02607
-1.209	2.34172	6.37174
-1.2085	2.60958	6.57123
-1.208	3.23247	6.25172
-1.2075	3.96368	6.73688
-1.207	4.22411	6.64072
-1.2065	4.1592	5.95908
-1.206	4.27343	5.66111
-1.2055	4.59019	4.95805
-1.205	4.43649	4.79207
-1.2045	4.22349	5.28813
-1.204	4.17896	5.57997
-1.2035	4.04895	4.78501
-1.203	3.45238	4.02577
-1.2025	2.96879	5.09879
-1.202	2.97102	6.14124
-1.2015	3.27319	6.31271
-1.201	3.0634	5.98586
-1.2005	2.86158	5.34284
-1.2	3.89884	4.77763
-1.1995	4.39335	4.61081
-1.199	4.51355	4.76822
-1.1985	3.84834	5.02576
-1.198	3.15197	4.35581
-1.1975	2.74812	4.34509
-1.197	2.93374	5.10158
-1.1965	2.9992	5.16804
-1.196	2.42951	5.41593
-1.1955	2.23801	5.002
-1.195	2.56962	5.24555
-1.1945	2.40149	5.05877
-1.194	2.39301	5.20992
-1.1935	2.45405	5.45041
-1.193	2.54724	5.7278
-1.1925	2.48273	5.94651
-1.192	2.40359	5.78923
-1.1915	2.89734	6.29606
-1.191	3.44922	5.6352
-1.1905	3.35472	5.87417
-1.19	2.90805	5.88489
-1.1895	2.95088	5.3611
-1.189	3.46959	4.63105
-1.1885	3.67286	4.77533
-1.188	3.50087	5.03272
-1.1875	2.9236	4.24071
-1.187	3.18669	3.53372
-1.1865	3.4093	4.09514
-1.186	3.12087	4.53524
-1.1855	3.26824	5.93253
-1.185	3.43436	6.86974
-1.1845	3.33457	7.19305
-1.184	3.01179	6.59443
-1.1835	2.72014	6.0725
-1.183	2.44817	7.49772
-1.1825	2.77023	7.53989
-1.182	3.1133	6.50714
-1.1815	3.11384	7.18557
-1.181	3.1871	7.5654
-1.1805	3.08866	7.34928
-1.18	2.39573	5.93619
-1.1795	1.88406	4.75121
-1.179	2.12694	4.86821
-1.1785	2.40968	5.46623
-1.178	2.68639	5.25069
-1.1775	2.5353	5.81708
-1.177	2.4433	6.47085
-1.1765	2.92344	6.50444
-1.176	3.42196	6.13225
-1.1755	3.32491	7.01989
-1.175	2.81185	7.73169
-1.1745	2.73374	7.39121
-1.174	3.19312	5.69391
-1.1735	3.10444	4.44699
-1.173	2.96865	4.27925
-1.1725	3.40362	4.52317
-1.172	3.39586	4.91829
-1.1715	3.48513	5.4396
-1.171	3.54148	6.67332
-1.1705	3.33629	7.18841
-1.17	3.39934	7.29312
-1.1695	3.50657	6.5371
-1.169	3.28373	7.07597
-1.1685	2.98937	7.52361
-1.168	3.00016	7.12348
-1.1675	3.0453	6.93965
-1.167	2.80192	5.75793
-1.1665	2.31077	5.20866
-1.166	2.09888	6.05185
-1.1655	2.67192	5.12361
-1.165	3.00815	4.70306
-1.1645	3.17244	4.57565
-1.164	2.86194	4.59764
-1.1635	2.52218	5.18034
-1.163	2.40164	4.91126
-1.1625	2.75425	4.03226
-1.162	3.25022	3.91777
-1.1615	3.78105	4.43582
-1.161	3.55532	5.47006
-1.1605	2.95248	7.24435
-1.16	2.80143	8.08307
-1.1595	2.91469	7.16408
-1.159	3.45996	5.85252
-1.1585	3.37268	4.9303
-1.158	3.48398	6.46005
-1.1575	3.82221	7.1497
-1.157	3.76085	7.7349
-1.1565	3.18949	6.79022
-1.156	3.09538	6.67319
-1.1555	2.78736	6.11296
-1.155	2.814	5.86468
-1.1545	3.03636	4.26071
-1.154	3.19768	4.05823
-1.1535	3.16484	4.74966
-1.153	3.12534	4.51903
-1.1525	3.19202	4.34704
-1.152	2.9172	4.90876
-1.1515	2.49183	4.20301
-1.151	2.10625	3.5713
-1.1505	2.39973	2.84869
-1.15	2.57836	2.48576
-1.1495	2.76917	3.08895
-1.149	2.83157	4.26204
-1.1485	2.6562	4.59898
-1.148	2.88323	5.10232
-1.1475	3.31587	4.77885
-1.147	3.94222	4.69558
-1.1465	3.79302	4.64497
-1.146	3.18643	4.98214
-1.1455	2.63265	4.31873
-1.145	2.62646	5.14415
-1.1445	3.09513	7.91279
-1.144	3.73885	7.40617
-1.1435	4.09558	4.10824
-1.143	4.05933	2.35487
-1.1425	3.94744	2.55668
-1.142	4.02511	3.6723
-1.1415	3.41855	4.50869
-1.141	2.65435	5.68491
-1.1405	2.54861	5.54051
-1.14	2.82551	5.92672
-1.1395	3.12138	5.53889
-1.139	2.90928	5.30626
-1.1385	2.92673	5.67394
-1.138	2.6398	5.94448
-1.1375	2.36372	4.73933
-1.137	2.36108	3.32944
-1.1365	2.70029	3.901
-1.136	3.38479	4.5183
-1.1355	3.7443	4.99453
-1.135	3.99332	4.84235
-1.1345	3.74309	4.29329
-1.134	3.01923	4.64768
-1.1335	2.36739	4.76773
-1.133	2.44434	5.22553
-1.1325	2.51451	6.04483
-1.132	2.92973	6.72398
-1.1315	3.15294	6.26631
-1.131	3.22858	4.88123
-1.1305	3.05919	4.45924
-1.13	2.75593	5.86239
-1.1295	2.5804	6.09421
-1.129	2.68279	6.27455
-1.1285	2.96365	7.13315
-1.128	2.9742	6.86638
-1.1275	2.90822	5.73969
-1.127	2.97747	5.51182
-1.1265	2.73028	5.98194
-1.126	2.50441	5.2403
-1.1255	2.59949	6.5916
-1.125	2.94437	8.34038
-1.1245	3.05008	8.09252
-1.124	2.63213	6.63638
-1.1235	2.69268	6.67287
-1.123	2.89284	8.20346
-1.1225	3.34517	7.742
-1.122	3.23984	6.43334
-1.1215	2.70823	5.4007
-1.121	2.66814	4.77857
-1.1205	3.01075	3.81167
-1.12	3.28169	3.11059
-1.1195	3.80301	4.547
-1.119	4.03843	6.83442
-1.1185	4.17647	6.69582
-1.118	4.05896	5.05875
-1.1175	3.56619	6.05597
-1.117	2.9677	7.08353
-1.1165	2.55623	6.04138
-1.116	2.6248	3.59574
-1.1155	2.80851	3.89537
-1.115	2.87457	5.14253
-1.1145	2.60831	5.34565
-1.114	2.64573	4.55296
-1.1135	2.75623	4.84654
-1.113	3.20474	5.2458
-1.1125	3.77061	4.1066
-1.112	4.21617	3.08609
-1.1115	4.14643	2.87851
-1.111	3.7345	2.61083
-1.1105	3.09945	3.20321
-1.11	3.05112	3.49372
-1.1095	2.7317	4.05905
-1.109	3.43722	3.29013
-1.1085	3.79759	3.30301
-1.108	3.55331	3.70132
-1.1075	2.85095	4.59358
-1.107	2.44976	5.18857
-1.1065	3.43489	5.08545
-1.106	4.18703	4.62958
-1.1055	4.29177	3.94913
-1.105	3.71289	3.93029
-1.1045	3.11406	5.96991
-1.104	2.99809	7.03545
-1.1035	2.90678	7.61596
-1.103	2.67809	8.05847
-1.1025	2.5241	7.35434
-1.102	3.01932	5.6446
-1.1015	3.71714	4.18887
-1.101	3.8873	3.79847
-1.1005	3.09657	3.94659
-1.1	2.70379	4.20969
-1.0995	2.97426	4.31931
-1.099	3.18721	4.03992
-1.0985	3.20832	3.29296
-1.098	3.44322	3.69152
-1.0975	3.21395	4.94795
-1.097	2.80099	5.22649
-1.0965	2.62808	5.89972
-1.096	2.79878	5.93386
-1.0955	2.74777	6.00922
-1.095	3.07015	7.30689
-1.0945	3.04972	7.47239
-1.094	3.36373	7.96965
-1.0935	3.5475	8.27346
-1.093	3.40976	7.78208
-1.0925	3.48274	6.29205
-1.092	3.4687	5.07541
-1.0915	3.34917	4.9032
-1.091	3.34084	5.04942
-1.0905	3.06154	5.24805
-1.09	2.44287	4.78119
-1.0895	2.88374	3.68604
-1.089	2.79953	3.64736
-1.0885	2.31958	4.1295
-1.088	2.11549	3.95539
-1.0875	2.01646	4.19754
-1.087	2.26493	4.32364
-1.0865	2.73997	4.65077
-1.086	2.98851	4.19836
-1.0855	3.27587	3.90079
-1.085	3.51564	3.62693
-1.0845	3.5136	3.52875
-1.084	2.95089	5.02956
-1.0835	2.9244	5.30349
-1.083	2.98583	5.05901
-1.0825	3.1803	5.29252
-1.082	3.58453	5.29209
-1.0815	3.69195	4.83732
-1.081	3.5426	3.93131
-1.0805	3.01422	3.23393
-1.08	2.68835	4.2956
-1.0795	2.52949	6.14214
-1.079	2.60066	6.64419
-1.0785	2.51981	5.18705
-1.078	2.9721	3.94024
-1.0775	3.11688	4.53812
-1.077	2.73977	3.89955
-1.0765	3.04115	3.66809
-1.076	3.17671	4.45522
-1.0755	3.2303	4.69062
-1.075	3.48481	5.77063
-1.0745	3.6573	5.97873
-1.074	3.17995	5.2764
-1.0735	2.88839	5.4186
-1.073	2.94358	5.57335
-1.0725	3.38652	5.79202
-1.072	3.50295	4.93094
-1.0715	3.32619	4.3691
-1.071	3.32621	4.79653
-1.0705	3.10652	5.48538
-1.07	2.95941	5.29818
-1.0695	3.25242	5.16333
-1.069	3.71151	5.67852
-1.0685	3.4554	7.31684
-1.068	2.73317	8.39601
-1.0675	2.20997	7.06834
-1.067	2.4466	4.4243
-1.0665	2.75918	5.41742
-1.066	3.11975	6.84418
-1.0655	3.30159	6.45952
-1.065	3.64243	5.72862
-1.0645	3.67508	4.88573
-1.064	3.77543	5.0258
-1.0635	3.8285	5.74624
-1.063	3.65309	6.1894
-1.0625	3.27053	6.3457
-1.062	2.67167	6.24054
-1.0615	2.46841	5.36169
-1.061	2.67811	5.28828
-1.0605	2.82284	5.24779
-1.06	2.63781	5.95285
-1.0595	2.67517	5.75676
-1.059	2.706	4.69108
-1.0585	3.12092	5.35465
-1.058	3.11859	6.28048
-1.0575	3.08789	5.64258
-1.057	3.04892	5.04445
-1.0565	2.77796	4.38829
-1.056	2.90939	3.5397
-1.0555	2.84189	3.09408
-1.055	2.63695	3.07141
-1.0545	2.36946	4.3917
-1.054	2.37468	5.32074
-1.0535	2.66855	6.05262
-1.053	3.0099	6.95808
-1.0525	3.24704	6.6498
-1.052	2.86516	6.27719
-1.0515	3.20927	5.1648
-1.051	3.45678	4.15491
-1.0505	3.2599	5.04826
-1.05	3.02137	6.87215
-1.0495	2.60598	6.95631
-1.049	2.57213	5.59824
-1.0485	2.73503	4.74029
-1.048	2.66238	5.576
-1.0475	2.27448	6.59037
-1.047	2.35309	6.32298
-1.0465	2.74309	5.94011
-1.046	3.02772	6.57713
-1.0455	2.85796	6.67758
-1.045	2.33442	6.54636
-1.0445	1.95504	6.87966
-1.044	1.85843	5.29074
-1.0435	1.89936	5.87117
-1.043	2.2424	6.21878
-1.0425	2.64672	6.44668
-1.042	3.13747	5.74557
-1.0415	3.16145	5.03565
-1.041	2.45867	6.67669
-1.0405	2.75278	6.78984
-1.04	3.18	6.04992
-1.0395	2.94004	5.47547
-1.039	2.89904	4.22017
-1.0385	3.05625	5.07852
-1.038	2.83273	5.90879
-1.0375	3.00221	5.90203
-1.037	3.54894	5.1323
-1.0365	3.63887	4.47066
-1.036	3.19766	5.42411
-1.0355	2.57127	6.21423
-1.035	2.8222	6.58839
-1.0345	3.65528	6.1931
-1.034	3.70216	6.74421
-1.0335	2.91816	6.2835
-1.033	1.94948	5.59301
-1.0325	2.53693	5.35259
-1.032	2.86285	5.88141
-1.0315	2.79531	6.41292
-1.031	2.28657	5.61717
-1.0305	2.27102	4.54451
-1.03	2.25863	4.84516
-1.0295	2.38731	5.34312
-1.029	2.34388	4.93038
-1.0285	2.59077	4.23893
-1.028	2.95042	3.81023
-1.0275	2.51656	5.07908
-1.027	2.63587	6.39279
-1.0265	3.27287	6.2894
-1.026	3.05192	6.0047
-1.0255	2.55309	5.48788
-1.025	2.61459	5.39543
-1.0245	3.15253	6.12335
-1.024	3.38118	5.97947
-1.0235	3.26954	6.08608
-1.023	3.29839	7.14056
-1.0225	3.38912	8.19025
-1.022	3.3343	8.02483
-1.0215	3.1347	6.89306
-1.021	3.15596	6.39939
-1.0205	3.40106	5.88365
-1.02	3.94447	6.14517
-1.0195	3.68899	6.65241
-1.019	3.1913	6.54404
-1.0185	3.36416	7.22701
-1.018	3.594	7.87517
-1.0175	3.47642	7.42118
-1.017	3.28438	6.33009
-1.0165	2.97965	5.09139
-1.016	2.95867	5.6124
-1.0155	2.98615	5.86222
-1.015	3.15757	5.03835
-1.0145	3.37724	4.05564
-1.014	3.56295	4.06457
-1.0135	3.58211	5.33221
-1.013	3.58283	5.58759
-1.0125	2.96025	4.77827
-1.012	2.59625	4.56514
-1.0115	1.92843	4.36335
-1.011	2.5014	4.83885
-1.0105	3.04604	5.69159
-1.01	3.14829	6.56108
-1.0095	3.21729	7.06115
-1.009	3.37143	7.25748
-1.0085	3.43195	7.65782
-1.008	3.71988	6.53954
-1.0075	3.59252	5.47508
-1.007	3.1957	5.0279
-1.0065	2.71067	4.24157
-1.006	2.62104	3.91678
-1.0055	2.53009	4.94405
-1.005	2.22408	6.44298
-1.0045	2.10808	7.69997
-1.004	2.40052	7.07616
-1.0035	2.85858	5.47622
-1.003	3.02845	5.04808
-1.0025	2.78913	5.05584
-1.002	2.54511	4.91565
[truncated: 10,004 more rows]

## Sheet: Figure 3b
Figure 3b
(Top) Average EEG signal					(Bottom)
x	Neonatal Control Group	Neonatal Inflammation Group			Neonatal Control Group	Neonatal Inflammation Group
-0.5	2.82157	-5.44536			0.0114402	0.234022
-0.4995	2.82456	-5.4374			0.00272345	0.105934
-0.499	2.82766	-5.42832			0.0180333	0.0149976
-0.4985	2.83089	-5.4182			0.000126869	0.167006
-0.498	2.83428	-5.40715			0.0139968	0.174021
-0.4975	2.83786	-5.39527			0.0761603	0.234783
-0.497	2.84167	-5.38269			0.0159978	0.225089
-0.4965	2.84573	-5.36952			0.11471	0.0261724
-0.496	2.85008	-5.3559			0.046216	0.0290605
-0.4955	2.85473	-5.34197			0.00395318	0.0192274
-0.495	2.85974	-5.32788			0.00989783	0.0345104
-0.4945	2.86511	-5.31375			0.0683042	0.0373549
-0.494	2.87087	-5.29975			0.0575236	0.0966845
-0.4935	2.87705	-5.28603			-0.0123833	0.0280643
-0.493	2.88367	-5.27274			0.0260951	0.237412
-0.4925	2.89075	-5.26002			-0.00858315	0.0478895
-0.492	2.89829	-5.24804			0.0545837	0.17458
-0.4915	2.90632	-5.23693			0.019801	0.0361652
-0.491	2.91483	-5.22685			0.158774	0.0213801
-0.4905	2.92383	-5.21794			0.0943484
-0.49	2.93333	-5.21033			0.0343805
-0.4895	2.94331	-5.20415			0.0433516
-0.489	2.95377	-5.19952			0.0786499
-0.4885	2.9647	-5.19657			0.000699154
-0.488	2.97607	-5.19539			0.0846657
-0.4875	2.98788	-5.19608			0.0608336
-0.487	3.00009	-5.19874			0.0847724
-0.4865	3.01268	-5.20343			0.0228502
-0.486	3.02561	-5.21022			0.225713
-0.4855	3.03885	-5.21916
-0.485	3.05235	-5.2303
-0.4845	3.06607	-5.24366
-0.484	3.07998	-5.25926
-0.4835	3.09401	-5.27711
-0.483	3.10811	-5.29719
-0.4825	3.12224	-5.31949
-0.482	3.13633	-5.34396
-0.4815	3.15033	-5.37057
-0.481	3.16418	-5.39925
-0.4805	3.17782	-5.42994
-0.48	3.1912	-5.46254
-0.4795	3.20425	-5.49698
-0.479	3.21691	-5.53315
-0.4785	3.22913	-5.57094
-0.478	3.24085	-5.61024
-0.4775	3.25201	-5.6509
-0.477	3.26257	-5.69281
-0.4765	3.27248	-5.73582
-0.476	3.28169	-5.77979
-0.4755	3.29015	-5.82457
-0.475	3.29783	-5.87001
-0.4745	3.3047	-5.91596
-0.474	3.31071	-5.96226
-0.4735	3.31585	-6.00876
-0.473	3.32009	-6.05531
-0.4725	3.32342	-6.10175
-0.472	3.32583	-6.14794
-0.4715	3.3273	-6.19374
-0.471	3.32784	-6.23901
-0.4705	3.32745	-6.28361
-0.47	3.32615	-6.32742
-0.4695	3.32394	-6.37032
-0.469	3.32085	-6.41219
-0.4685	3.31691	-6.45294
-0.468	3.31213	-6.49247
-0.4675	3.30657	-6.5307
-0.467	3.30025	-6.56755
-0.4665	3.29323	-6.60297
-0.466	3.28555	-6.63688
-0.4655	3.27726	-6.66927
-0.465	3.26843	-6.70009
-0.4645	3.2591	-6.72932
-0.464	3.24934	-6.75695
-0.4635	3.23922	-6.78298
-0.463	3.2288	-6.80743
-0.4625	3.21814	-6.83032
-0.462	3.20732	-6.85166
-0.4615	3.19641	-6.87152
-0.461	3.18547	-6.88992
-0.4605	3.17457	-6.90693
-0.46	3.16378	-6.92261
-0.4595	3.15317	-6.93703
-0.459	3.1428	-6.95027
-0.4585	3.13274	-6.9624
-0.458	3.12305	-6.97351
-0.4575	3.11377	-6.98369
-0.457	3.10498	-6.99302
-0.4565	3.09672	-7.0016
-0.456	3.08903	-7.00952
-0.4555	3.08197	-7.01687
-0.455	3.07556	-7.02374
-0.4545	3.06985	-7.03022
-0.454	3.06486	-7.03639
-0.4535	3.06062	-7.04233
-0.453	3.05715	-7.04813
-0.4525	3.05446	-7.05385
-0.452	3.05255	-7.05956
-0.4515	3.05144	-7.06532
-0.451	3.05113	-7.07118
-0.4505	3.05159	-7.07718
-0.45	3.05284	-7.08335
-0.4495	3.05484	-7.08974
-0.449	3.05757	-7.09634
-0.4485	3.06102	-7.10318
-0.448	3.06514	-7.11025
-0.4475	3.06992	-7.11754
-0.447	3.0753	-7.12503
-0.4465	3.08124	-7.1327
-0.446	3.08771	-7.14051
-0.4455	3.09465	-7.1484
-0.445	3.10202	-7.15634
-0.4445	3.10976	-7.16424
-0.444	3.11781	-7.17205
-0.4435	3.12613	-7.17968
-0.443	3.13466	-7.18705
-0.4425	3.14333	-7.19406
-0.442	3.1521	-7.20063
-0.4415	3.16091	-7.20665
-0.441	3.1697	-7.21202
-0.4405	3.17841	-7.21662
-0.44	3.18699	-7.22036
-0.4395	3.1954	-7.22311
-0.439	3.20357	-7.22478
-0.4385	3.21147	-7.22523
-0.438	3.21904	-7.22438
-0.4375	3.22625	-7.2221
-0.437	3.23305	-7.2183
-0.4365	3.23941	-7.21287
-0.436	3.24529	-7.20572
-0.4355	3.25067	-7.19677
-0.435	3.25552	-7.18591
-0.4345	3.25982	-7.17309
-0.434	3.26355	-7.15823
-0.4335	3.2667	-7.14127
-0.433	3.26925	-7.12216
-0.4325	3.2712	-7.10085
-0.432	3.27254	-7.07732
-0.4315	3.27328	-7.05154
-0.431	3.27342	-7.0235
-0.4305	3.27296	-6.99321
-0.43	3.27191	-6.96066
-0.4295	3.27029	-6.92589
-0.429	3.26812	-6.88891
-0.4285	3.2654	-6.84979
-0.428	3.26217	-6.80856
-0.4275	3.25843	-6.7653
-0.427	3.25422	-6.72007
-0.4265	3.24956	-6.67297
-0.426	3.24446	-6.62407
-0.4255	3.23897	-6.5735
-0.425	3.2331	-6.52135
-0.4245	3.22689	-6.46775
-0.424	3.22034	-6.41281
-0.4235	3.2135	-6.35668
-0.423	3.20639	-6.29948
-0.4225	3.19902	-6.24136
-0.422	3.19143	-6.18247
-0.4215	3.18362	-6.12295
-0.421	3.17562	-6.06296
-0.4205	3.16744	-6.00264
-0.42	3.15911	-5.94216
-0.4195	3.15062	-5.88166
-0.419	3.14198	-5.8213
-0.4185	3.13321	-5.76123
-0.418	3.1243	-5.70159
-0.4175	3.11526	-5.64253
-0.417	3.10609	-5.58419
-0.4165	3.09676	-5.5267
-0.416	3.08729	-5.4702
-0.4155	3.07766	-5.41481
-0.415	3.06785	-5.36064
-0.4145	3.05784	-5.3078
-0.414	3.04762	-5.25641
-0.4135	3.03717	-5.20654
-0.413	3.02646	-5.15829
-0.4125	3.01547	-5.11173
-0.412	3.00417	-5.06693
-0.4115	2.99252	-5.02396
-0.411	2.98051	-4.98284
-0.4105	2.9681	-4.94364
-0.41	2.95526	-4.90638
-0.4095	2.94195	-4.87108
-0.409	2.92815	-4.83776
-0.4085	2.91382	-4.80641
-0.408	2.89893	-4.77704
-0.4075	2.88345	-4.74964
-0.407	2.86735	-4.72418
-0.4065	2.85061	-4.70064
-0.406	2.83319	-4.67898
-0.4055	2.81508	-4.65916
-0.405	2.79625	-4.64115
-0.4045	2.77668	-4.62487
-0.404	2.75635	-4.61029
-0.4035	2.73526	-4.59733
-0.403	2.71339	-4.58594
-0.4025	2.69073	-4.57605
-0.402	2.66728	-4.56758
-0.4015	2.64304	-4.56048
-0.401	2.61801	-4.55465
-0.4005	2.59221	-4.55003
-0.4	2.56563	-4.54655
-0.3995	2.53831	-4.54413
-0.399	2.51025	-4.5427
-0.3985	2.48148	-4.54219
-0.398	2.45202	-4.54252
-0.3975	2.42191	-4.54363
-0.397	2.39117	-4.54546
-0.3965	2.35985	-4.54793
-0.396	2.32798	-4.551
-0.3955	2.29562	-4.5546
-0.395	2.26279	-4.55868
-0.3945	2.22955	-4.56318
-0.394	2.19596	-4.56807
-0.3935	2.16206	-4.5733
-0.393	2.1279	-4.57883
-0.3925	2.09355	-4.58462
-0.392	2.05906	-4.59065
-0.3915	2.02448	-4.59687
-0.391	1.98987	-4.60326
-0.3905	1.95529	-4.60981
-0.39	1.92079	-4.61648
-0.3895	1.88644	-4.62327
-0.389	1.85228	-4.63014
-0.3885	1.81838	-4.63709
-0.388	1.78477	-4.64411
-0.3875	1.75152	-4.65117
-0.387	1.71866	-4.65827
-0.3865	1.68625	-4.66539
-0.386	1.65432	-4.67253
-0.3855	1.62292	-4.67967
-0.385	1.59208	-4.68679
-0.3845	1.56183	-4.69389
-0.384	1.5322	-4.70094
-0.3835	1.50321	-4.70793
-0.383	1.47489	-4.71484
-0.3825	1.44725	-4.72164
-0.382	1.4203	-4.72831
-0.3815	1.39404	-4.73483
-0.381	1.3685	-4.74117
-0.3805	1.34365	-4.74728
-0.38	1.3195	-4.75313
-0.3795	1.29604	-4.7587
-0.379	1.27324	-4.76392
-0.3785	1.25111	-4.76876
-0.378	1.22961	-4.77317
-0.3775	1.20872	-4.7771
-0.377	1.18841	-4.78048
-0.3765	1.16865	-4.78328
-0.376	1.1494	-4.78542
-0.3755	1.13063	-4.78685
-0.375	1.1123	-4.7875
-0.3745	1.09436	-4.7873
-0.374	1.07677	-4.78621
-0.3735	1.05949	-4.78414
-0.373	1.04247	-4.78103
-0.3725	1.02566	-4.77681
-0.372	1.00901	-4.77143
-0.3715	0.992476	-4.76481
-0.371	0.97601	-4.7569
-0.3705	0.959563	-4.74762
-0.37	0.943088	-4.73693
-0.3695	0.926539	-4.72476
-0.369	0.909871	-4.71107
-0.3685	0.893041	-4.6958
-0.368	0.876008	-4.67891
-0.3675	0.858734	-4.66035
-0.367	0.841182	-4.6401
-0.3665	0.823318	-4.61811
-0.366	0.805111	-4.59436
-0.3655	0.786534	-4.56883
-0.365	0.767562	-4.54151
-0.3645	0.748174	-4.51238
-0.364	0.728351	-4.48143
-0.3635	0.70808	-4.44868
-0.363	0.687349	-4.41413
-0.3625	0.666152	-4.37779
-0.362	0.644485	-4.33967
-0.3615	0.622347	-4.29981
-0.361	0.599742	-4.25823
-0.3605	0.576676	-4.21497
-0.36	0.55316	-4.17006
-0.3595	0.529207	-4.12355
-0.359	0.504833	-4.07549
-0.3585	0.480058	-4.02592
-0.358	0.454901	-3.97491
-0.3575	0.429389	-3.9225
-0.357	0.403547	-3.86876
-0.3565	0.377403	-3.81376
-0.356	0.350987	-3.75754
-0.3555	0.324331	-3.70018
-0.355	0.297466	-3.64174
-0.3545	0.270427	-3.58228
-0.354	0.243247	-3.52186
-0.3535	0.21596	-3.46055
-0.353	0.188601	-3.39839
-0.3525	0.161202	-3.33545
-0.352	0.133798	-3.27178
-0.3515	0.106421	-3.20742
-0.351	0.0791026	-3.14243
-0.3505	0.051872	-3.07683
-0.35	0.0247578	-3.01067
-0.3495	-0.00221329	-2.94398
-0.349	-0.0290168	-2.87677
-0.3485	-0.0556305	-2.80908
-0.348	-0.0820343	-2.7409
-0.3475	-0.108211	-2.67225
-0.347	-0.134145	-2.60313
-0.3465	-0.159826	-2.53353
-0.346	-0.185243	-2.46345
-0.3455	-0.21039	-2.39285
-0.345	-0.235263	-2.32173
-0.3445	-0.259863	-2.25005
-0.344	-0.28419	-2.17777
-0.3435	-0.308251	-2.10487
-0.343	-0.332051	-2.03128
-0.3425	-0.355602	-1.95698
-0.342	-0.378915	-1.8819
-0.3415	-0.402006	-1.806
-0.341	-0.424892	-1.72921
-0.3405	-0.44759	-1.65148
-0.34	-0.470122	-1.57275
-0.3395	-0.49251	-1.49297
-0.339	-0.514775	-1.41206
-0.3385	-0.536942	-1.32999
-0.338	-0.559036	-1.24668
-0.3375	-0.581082	-1.1621
-0.337	-0.603103	-1.07618
-0.3365	-0.625125	-0.988895
-0.336	-0.647172	-0.900193
-0.3355	-0.669266	-0.810046
-0.335	-0.69143	-0.718426
-0.3345	-0.713684	-0.625314
-0.334	-0.736047	-0.530699
-0.3335	-0.758535	-0.434578
-0.333	-0.781162	-0.336956
-0.3325	-0.80394	-0.237851
-0.332	-0.826879	-0.137289
-0.3315	-0.849983	-0.0353054
-0.331	-0.873256	0.0680516
-0.3305	-0.896696	0.172723
-0.33	-0.920299	0.27864
-0.3295	-0.944057	0.385721
-0.329	-0.967958	0.493873
-0.3285	-0.991987	0.602992
-0.328	-1.01612	0.712964
-0.3275	-1.04034	0.82366
-0.327	-1.06462	0.934946
-0.3265	-1.08892	1.04667
-0.326	-1.11322	1.15868
-0.3255	-1.13746	1.27081
-0.325	-1.16161	1.38289
-0.3245	-1.18563	1.49472
-0.324	-1.20946	1.60612
-0.3235	-1.23306	1.71689
-0.323	-1.25637	1.82683
-0.3225	-1.27933	1.93574
-0.322	-1.30188	2.0434
-0.3215	-1.32397	2.14959
-0.321	-1.34553	2.25411
-0.3205	-1.36651	2.35673
-0.32	-1.38683	2.45725
-0.3195	-1.40644	2.55545
-0.319	-1.42527	2.65112
-0.3185	-1.44326	2.74405
-0.318	-1.46035	2.83404
-0.3175	-1.47649	2.9209
-0.317	-1.4916	3.00443
-0.3165	-1.50565	3.08447
-0.316	-1.51857	3.16085
-0.3155	-1.53033	3.23339
-0.315	-1.54086	3.30196
-0.3145	-1.55014	3.36642
-0.314	-1.55813	3.42664
-0.3135	-1.5648	3.48253
-0.313	-1.57011	3.53398
-0.3125	-1.57405	3.58092
-0.312	-1.57661	3.62328
-0.3115	-1.57777	3.66102
-0.311	-1.57754	3.69411
-0.3105	-1.57591	3.72253
-0.31	-1.57291	3.74628
-0.3095	-1.56853	3.76539
-0.309	-1.56281	3.77989
-0.3085	-1.55578	3.78984
-0.308	-1.54747	3.7953
-0.3075	-1.53793	3.79635
-0.307	-1.52721	3.79311
-0.3065	-1.51536	3.78569
-0.306	-1.50245	3.77421
-0.3055	-1.48854	3.75882
-0.305	-1.47371	3.73969
-0.3045	-1.45804	3.71697
-0.304	-1.44161	3.69085
-0.3035	-1.42451	3.66152
-0.303	-1.40684	3.62918
-0.3025	-1.38869	3.59404
-0.302	-1.37016	3.55631
-0.3015	-1.35135	3.51622
-0.301	-1.33237	3.47399
-0.3005	-1.31333	3.42985
-0.3	-1.29433	3.38403
-0.2995	-1.27548	3.33676
-0.299	-1.25688	3.28828
-0.2985	-1.23866	3.23882
-0.298	-1.2209	3.1886
-0.2975	-1.20372	3.13784
-0.297	-1.18721	3.08678
-0.2965	-1.17147	3.03561
-0.296	-1.1566	2.98454
-0.2955	-1.14268	2.93377
-0.295	-1.1298	2.88349
-0.2945	-1.11803	2.83388
-0.294	-1.10746	2.78509
-0.2935	-1.09813	2.73729
-0.293	-1.09011	2.69062
-0.2925	-1.08345	2.64521
-0.292	-1.0782	2.60117
-0.2915	-1.07438	2.55861
-0.291	-1.07202	2.51761
-0.2905	-1.07114	2.47825
-0.29	-1.07174	2.44059
-0.2895	-1.07382	2.40466
-0.289	-1.07737	2.37051
-0.2885	-1.08237	2.33815
-0.288	-1.08878	2.30758
-0.2875	-1.09656	2.27878
-0.287	-1.10566	2.25174
-0.2865	-1.11603	2.22641
-0.286	-1.12759	2.20275
-0.2855	-1.14026	2.18069
-0.285	-1.15396	2.16016
-0.2845	-1.16858	2.14107
-0.284	-1.18404	2.12334
-0.2835	-1.20021	2.10686
-0.283	-1.21698	2.09152
-0.2825	-1.23422	2.07721
-0.282	-1.2518	2.06381
-0.2815	-1.26959	2.05119
-0.281	-1.28744	2.03921
-0.2805	-1.30521	2.02776
-0.28	-1.32275	2.01669
-0.2795	-1.33991	2.00587
-0.279	-1.35654	1.99517
-0.2785	-1.37248	1.98444
-0.278	-1.38758	1.97357
-0.2775	-1.40168	1.96242
-0.277	-1.41464	1.95088
-0.2765	-1.42629	1.93881
-0.276	-1.4365	1.92611
-0.2755	-1.44511	1.91268
-0.275	-1.45199	1.8984
-0.2745	-1.45699	1.8832
-0.274	-1.46	1.86699
-0.2735	-1.46088	1.84968
-0.273	-1.45952	1.83123
-0.2725	-1.45581	1.81157
-0.272	-1.44964	1.79065
-0.2715	-1.44093	1.76844
-0.271	-1.42958	1.74492
-0.2705	-1.41553	1.72007
-0.27	-1.39871	1.69388
-0.2695	-1.37906	1.66635
-0.269	-1.35655	1.63751
-0.2685	-1.33113	1.60737
-0.268	-1.30279	1.57597
-0.2675	-1.27151	1.54335
-0.267	-1.2373	1.50956
-0.2665	-1.20017	1.47467
-0.266	-1.16013	1.43873
-0.2655	-1.11722	1.40181
-0.265	-1.07149	1.36401
-0.2645	-1.02299	1.3254
-0.264	-0.971787	1.28608
-0.2635	-0.917951	1.24613
-0.263	-0.861569	1.20566
-0.2625	-0.802734	1.16476
-0.262	-0.74155	1.12354
-0.2615	-0.678127	1.0821
-0.261	-0.612584	1.04055
-0.2605	-0.545045	0.998984
-0.26	-0.475643	0.957507
-0.2595	-0.404517	0.916221
-0.259	-0.331809	0.875224
-0.2585	-0.257666	0.834609
-0.258	-0.182241	0.794467
-0.2575	-0.105689	0.754885
-0.257	-0.0281652	0.715944
-0.2565	0.05017	0.67772
-0.256	0.129157	0.640282
-0.2555	0.208636	0.603693
-0.255	0.288447	0.56801
-0.2545	0.368432	0.533281
-0.254	0.448434	0.499549
-0.2535	0.528299	0.466847
-0.253	0.607876	0.435201
-0.2525	0.687017	0.404631
-0.252	0.765579	0.375146
-0.2515	0.843424	0.346749
-0.251	0.920419	0.319434
-0.2505	0.996438	0.29319
-0.25	1.07136	0.267994
-0.2495	1.14507	0.243821
-0.249	1.21746	0.220634
-0.2485	1.28843	0.198394
-0.248	1.35789	0.177051
-0.2475	1.42575	0.156554
-0.247	1.49194	0.136844
-0.2465	1.55639	0.117856
-0.246	1.61904	0.0995233
-0.2455	1.67983	0.0817739
-0.245	1.73873	0.064533
-0.2445	1.79569	0.0477229
-0.244	1.85069	0.031264
-0.2435	1.9037	0.0150751
-0.243	1.95472	-0.000925596
-0.2425	2.00373	-0.0168204
-0.242	2.05074	-0.0326912
-0.2415	2.09576	-0.0486187
-0.241	2.1388	-0.0646824
-0.2405	2.17988	-0.0809595
-0.24	2.21903	-0.0975244
-0.2395	2.25627	-0.114449
-0.239	2.29165	-0.1318
-0.2385	2.32521	-0.149641
-0.238	2.35698	-0.168032
-0.2375	2.38702	-0.187026
-0.237	2.41538	-0.206672
-0.2365	2.44211	-0.227012
-0.236	2.46727	-0.248083
-0.2355	2.49091	-0.269916
-0.235	2.5131	-0.292534
-0.2345	2.53388	-0.315956
-0.234	2.55333	-0.340191
-0.2335	2.5715	-0.365244
-0.233	2.58845	-0.391111
-0.2325	2.60423	-0.417783
-0.232	2.61891	-0.445241
-0.2315	2.63253	-0.473464
-0.231	2.64516	-0.502421
-0.2305	2.65685	-0.532074
-0.23	2.66763	-0.562382
-0.2295	2.67757	-0.593295
-0.229	2.6867	-0.624758
-0.2285	2.69506	-0.656712
-0.228	2.7027	-0.689091
-0.2275	2.70965	-0.721825
-0.227	2.71593	-0.75484
-0.2265	2.72159	-0.788057
-0.226	2.72664	-0.821395
-0.2255	2.73112	-0.854767
-0.225	2.73503	-0.888087
-0.2245	2.7384	-0.921265
-0.224	2.74125	-0.954207
-0.2235	2.74358	-0.986822
-0.223	2.7454	-1.01902
-0.2225	2.74673	-1.05069
-0.222	2.74756	-1.08176
-0.2215	2.74791	-1.11212
-0.221	2.74778	-1.14168
-0.2205	2.74716	-1.17036
-0.22	2.74606	-1.19805
-0.2195	2.74448	-1.22468
-0.219	2.74242	-1.25016
-0.2185	2.73987	-1.27441
-0.218	2.73683	-1.29734
-0.2175	2.73331	-1.31889
-0.217	2.7293	-1.33898
-0.2165	2.7248	-1.35755
-0.216	2.71982	-1.37453
-0.2155	2.71435	-1.38987
-0.215	2.70839	-1.40351
-0.2145	2.70196	-1.41542
-0.214	2.69505	-1.42554
-0.2135	2.68768	-1.43385
-0.213	2.67985	-1.44031
-0.2125	2.67158	-1.4449
-0.212	2.66287	-1.4476
-0.2115	2.65374	-1.44839
-0.211	2.6442	-1.44728
-0.2105	2.63427	-1.44426
-0.21	2.62398	-1.43934
-0.2095	2.61334	-1.43253
-0.209	2.60237	-1.42385
-0.2085	2.5911	-1.41332
-0.208	2.57955	-1.40097
-0.2075	2.56775	-1.38684
-0.207	2.55572	-1.37096
-0.2065	2.54349	-1.35339
-0.206	2.5311	-1.33417
-0.2055	2.51855	-1.31336
-0.205	2.5059	-1.29102
-0.2045	2.49315	-1.26722
-0.204	2.48034	-1.24203
-0.2035	2.4675	-1.21552
-0.203	2.45465	-1.18777
-0.2025	2.44181	-1.15887
-0.202	2.42901	-1.12889
-0.2015	2.41627	-1.09793
-0.201	2.40361	-1.06609
-0.2005	2.39104	-1.03345
-0.2	2.37858	-1.00012
-0.1995	2.36624	-0.966185
-0.199	2.35403	-0.931762
-0.1985	2.34196	-0.896948
-0.198	2.33003	-0.861849
-0.1975	2.31824	-0.826571
-0.197	2.30659	-0.79122
-0.1965	2.29508	-0.755904
-0.196	2.2837	-0.720731
-0.1955	2.27242	-0.685807
-0.195	2.26125	-0.65124
-0.1945	2.25016	-0.617135
-0.194	2.23912	-0.583598
-0.1935	2.22813	-0.550733
-0.193	2.21714	-0.518641
-0.1925	2.20614	-0.487423
-0.192	2.19508	-0.457177
-0.1915	2.18394	-0.427998
-0.191	2.17267	-0.399978
-0.1905	2.16125	-0.373207
-0.19	2.14964	-0.347771
-0.1895	2.13778	-0.323751
-0.189	2.12565	-0.301227
-0.1885	2.11321	-0.280272
-0.188	2.1004	-0.260955
-0.1875	2.08719	-0.243342
-0.187	2.07355	-0.227491
-0.1865	2.05942	-0.213459
-0.186	2.04477	-0.201293
-0.1855	2.02957	-0.191037
-0.185	2.01377	-0.182729
-0.1845	1.99736	-0.176402
-0.184	1.98029	-0.17208
-0.1835	1.96254	-0.169783
-0.183	1.94408	-0.169525
-0.1825	1.9249	-0.171311
-0.182	1.90497	-0.175144
-0.1815	1.88429	-0.181016
-0.181	1.86284	-0.188914
-0.1805	1.84062	-0.19882
-0.18	1.81763	-0.210708
-0.1795	1.79386	-0.224545
-0.179	1.76934	-0.240294
-0.1785	1.74406	-0.257909
-0.178	1.71805	-0.277339
-0.1775	1.69133	-0.298529
-0.177	1.66391	-0.321414
-0.1765	1.63584	-0.345928
-0.176	1.60715	-0.371997
-0.1755	1.57786	-0.399543
-0.175	1.54803	-0.428482
-0.1745	1.5177	-0.458727
-0.174	1.48691	-0.490187
-0.1735	1.45571	-0.522767
-0.173	1.42416	-0.556368
-0.1725	1.39231	-0.590888
-0.172	1.36022	-0.626224
-0.1715	1.32795	-0.66227
-0.171	1.29554	-0.698919
-0.1705	1.26307	-0.736063
-0.17	1.23059	-0.773591
-0.1695	1.19816	-0.811396
-0.169	1.16584	-0.849368
-0.1685	1.13367	-0.887399
-0.168	1.10173	-0.925383
-0.1675	1.07005	-0.963215
-0.167	1.03869	-1.00079
-0.1665	1.00769	-1.03802
-0.166	0.977092	-1.0748
-0.1655	0.946938	-1.11103
-0.165	0.91726	-1.14664
-0.1645	0.888087	-1.18153
-0.164	0.859442	-1.21564
-0.1635	0.831344	-1.24888
-0.163	0.803805	-1.28119
-0.1625	0.776833	-1.31252
-0.162	0.750428	-1.3428
-0.1615	0.724586	-1.37199
-0.161	0.699294	-1.40005
-0.1605	0.674536	-1.42696
-0.16	0.650288	-1.45267
-0.1595	0.62652	-1.47718
-0.159	0.603195	-1.50048
-0.1585	0.580271	-1.52257
-0.158	0.557701	-1.54344
-0.1575	0.535431	-1.56312
-0.157	0.513402	-1.58163
-0.1565	0.491551	-1.59899
-0.156	0.469808	-1.61525
-0.1555	0.448103	-1.63044
-0.155	0.426358	-1.64462
-0.1545	0.404493	-1.65785
-0.154	0.382427	-1.67018
-0.1535	0.360074	-1.6817
-0.153	0.337349	-1.69246
-0.1525	0.314164	-1.70257
-0.152	0.290431	-1.7121
-0.1515	0.266062	-1.72113
-0.151	0.240971	-1.72978
-0.1505	0.215072	-1.73813
-0.15	0.188281	-1.74628
-0.1495	0.160517	-1.75434
-0.149	0.131704	-1.76241
-0.1485	0.101767	-1.77059
-0.148	0.0706382	-1.77899
-0.1475	0.0382536	-1.78772
-0.147	0.00455523	-1.79688
-0.1465	-0.0305083	-1.80657
-0.146	-0.0669818	-1.81689
-0.1455	-0.104902	-1.82794
-0.145	-0.1443	-1.83982
-0.1445	-0.185195	-1.85262
-0.144	-0.227601	-1.86642
-0.1435	-0.271522	-1.8813
-0.143	-0.316952	-1.89735
-0.1425	-0.363876	-1.91464
-0.142	-0.41227	-1.93322
-0.1415	-0.462099	-1.95317
-0.141	-0.513321	-1.97452
-0.1405	-0.565881	-1.99732
-0.14	-0.619716	-2.02162
-0.1395	-0.674754	-2.04743
-0.139	-0.73091	-2.07479
-0.1385	-0.788096	-2.1037
-0.138	-0.846208	-2.13417
-0.1375	-0.90514	-2.1662
-0.137	-0.964773	-2.19977
-0.1365	-1.02498	-2.23487
-0.136	-1.08564	-2.27147
-0.1355	-1.1466	-2.30953
-0.135	-1.20772	-2.34901
-0.1345	-1.26885	-2.38986
-0.134	-1.32983	-2.43203
-0.1335	-1.39051	-2.47544
-0.133	-1.45072	-2.52004
-0.1325	-1.5103	-2.56573
-0.132	-1.56908	-2.61245
-0.1315	-1.62689	-2.66009
-0.131	-1.68356	-2.70858
-0.1305	-1.73893	-2.75781
-0.13	-1.79283	-2.80768
-0.1295	-1.84508	-2.85809
-0.129	-1.89554	-2.90894
-0.1285	-1.94405	-2.96011
-0.128	-1.99045	-3.01151
-0.1275	-2.03459	-3.06301
-0.127	-2.07633	-3.11451
-0.1265	-2.11554	-3.16589
-0.126	-2.15209	-3.21706
-0.1255	-2.18587	-3.2679
-0.125	-2.21675	-3.31831
-0.1245	-2.24465	-3.36819
-0.124	-2.26947	-3.41743
-0.1235	-2.29114	-3.46594
-0.123	-2.30957	-3.51363
-0.1225	-2.32472	-3.56041
-0.122	-2.33654	-3.6062
-0.1215	-2.34499	-3.65092
-0.121	-2.35005	-3.6945
-0.1205	-2.35171	-3.73688
-0.12	-2.34997	-3.77798
-0.1195	-2.34485	-3.81777
-0.119	-2.33636	-3.85618
-0.1185	-2.32456	-3.89319
-0.118	-2.30949	-3.92874
-0.1175	-2.29121	-3.96283
-0.117	-2.2698	-3.99541
-0.1165	-2.24534	-4.02648
-0.116	-2.21792	-4.05603
-0.1155	-2.18765	-4.08405
-0.115	-2.15465	-4.11055
-0.1145	-2.11904	-4.13552
-0.114	-2.08095	-4.15899
-0.1135	-2.04053	-4.18097
-0.113	-1.99792	-4.20149
-0.1125	-1.95328	-4.22056
-0.112	-1.90677	-4.23822
-0.1115	-1.85856	-4.2545
-0.111	-1.80881	-4.26944
-0.1105	-1.75771	-4.28308
-0.11	-1.70542	-4.29545
-0.1095	-1.65214	-4.30661
-0.109	-1.59803	-4.31658
-0.1085	-1.54329	-4.32542
-0.108	-1.48809	-4.33317
-0.1075	-1.43261	-4.33987
-0.107	-1.37703	-4.34557
-0.1065	-1.32153	-4.35031
-0.106	-1.26628	-4.35412
-0.1055	-1.21143	-4.35704
-0.105	-1.15717	-4.35912
-0.1045	-1.10364	-4.36037
-0.104	-1.051	-4.36084
-0.1035	-0.99939	-4.36054
-0.103	-0.948944	-4.35951
-0.1025	-0.899793	-4.35775
-0.102	-0.852059	-4.35528
-0.1015	-0.805852	-4.35212
-0.101	-0.761275	-4.34827
-0.1005	-0.718421	-4.34373
-0.1	-0.677374	-4.33851
-0.0995	-0.638205	-4.33259
-0.099	-0.60098	-4.32597
-0.0985	-0.565748	-4.31863
-0.098	-0.532554	-4.31055
-0.0975	-0.501427	-4.30173
-0.097	-0.47239	-4.29212
-0.0965	-0.445453	-4.28171
-0.096	-0.420616	-4.27047
-0.0955	-0.397869	-4.25837
-0.095	-0.377193	-4.24537
-0.0945	-0.358559	-4.23143
-0.094	-0.341927	-4.21654
-0.0935	-0.32725	-4.20064
-0.093	-0.314471	-4.1837
-0.0925	-0.303526	-4.16569
-0.092	-0.294343	-4.14658
-0.0915	-0.286842	-4.12634
-0.091	-0.280937	-4.10492
-0.0905	-0.276534	-4.08231
-0.09	-0.273536	-4.05848
-0.0895	-0.271839	-4.03341
-0.089	-0.271335	-4.00708
-0.0885	-0.271913	-3.97948
-0.088	-0.273457	-3.9506
-0.0875	-0.275849	-3.92044
-0.087	-0.278971	-3.889
-0.0865	-0.2827	-3.85628
-0.086	-0.286916	-3.82231
-0.0855	-0.291496	-3.78711
-0.085	-0.296319	-3.75069
-0.0845	-0.301264	-3.7131
-0.084	-0.306213	-3.67437
-0.0835	-0.31105	-3.63455
-0.083	-0.315662	-3.5937
-0.0825	-0.319937	-3.55187
-0.082	-0.323772	-3.50913
-0.0815	-0.327063	-3.46556
-0.081	-0.329715	-3.42123
-0.0805	-0.331635	-3.37622
-0.08	-0.332739	-3.33064
-0.0795	-0.332946	-3.28457
-0.079	-0.332185	-3.23812
-0.0785	-0.330387	-3.19138
-0.078	-0.327495	-3.14447
-0.0775	-0.323456	-3.0975
-0.077	-0.318225	-3.05058
-0.0765	-0.311767	-3.00384
-0.076	-0.304051	-2.95737
-0.0755	-0.295057	-2.91132
-0.075	-0.28477	-2.86578
-0.0745	-0.273186	-2.82089
-0.074	-0.260307	-2.77676
-0.0735	-0.246143	-2.7335
-0.073	-0.230712	-2.69122
-0.0725	-0.214038	-2.65003
-0.072	-0.196156	-2.61005
-0.0715	-0.177104	-2.57135
-0.071	-0.156929	-2.53405
-0.0705	-0.135685	-2.49823
-0.07	-0.113432	-2.46397
-0.0695	-0.0902353	-2.43135
-0.069	-0.0661666	-2.40043
-0.0685	-0.0413025	-2.37127
-0.068	-0.0157247	-2.34392
-0.0675	0.0104807	-2.31843
-0.067	0.0372235	-2.29482
-0.0665	0.0644101	-2.27312
-0.066	0.0919437	-2.25335
-0.0655	0.119725	-2.2355
-0.065	0.147652	-2.21957
-0.0645	0.175622	-2.20554
-0.064	0.203531	-2.19339
-0.0635	0.231273	-2.18308
-0.063	0.258744	-2.17457
-0.0625	0.285839	-2.16779
-0.062	0.312455	-2.1627
-0.0615	0.338488	-2.15921
-0.061	0.363839	-2.15725
-0.0605	0.38841	-2.15672
-0.06	0.412104	-2.15753
-0.0595	0.434831	-2.15958
-0.059	0.456502	-2.16275
-0.0585	0.477031	-2.16695
-0.058	0.496341	-2.17204
-0.0575	0.514355	-2.17791
-0.057	0.531004	-2.18443
-0.0565	0.546223	-2.19148
-0.056	0.559954	-2.19891
-0.0555	0.572144	-2.20661
-0.055	0.582748	-2.21445
-0.0545	0.591726	-2.22229
-0.054	0.599043	-2.23
-0.0535	0.604675	-2.23747
-0.053	0.608601	-2.24457
-0.0525	0.610809	-2.25118
-0.052	0.611294	-2.25719
-0.0515	0.610056	-2.2625
-0.051	0.607105	-2.26699
-0.0505	0.602455	-2.27058
-0.05	0.59613	-2.27318
-0.0495	0.588156	-2.2747
-0.049	0.578571	-2.27509
-0.0485	0.567415	-2.27426
-0.048	0.554736	-2.27218
-0.0475	0.540588	-2.26878
-0.047	0.52503	-2.26405
-0.0465	0.508127	-2.25795
-0.046	0.489947	-2.25046
-0.0455	0.470565	-2.24157
-0.045	0.450059	-2.2313
-0.0445	0.428512	-2.21964
-0.044	0.406009	-2.20663
-0.0435	0.382639	-2.19228
-0.043	0.358492	-2.17663
-0.0425	0.333663	-2.15973
-0.042	0.308247	-2.14164
-0.0415	0.28234	-2.1224
-0.041	0.25604	-2.10209
-0.0405	0.229444	-2.08077
-0.04	0.20265	-2.05852
-0.0395	0.175754	-2.03542
-0.039	0.148854	-2.01155
-0.0385	0.122044	-1.987
-0.038	0.0954163	-1.96186
-0.0375	0.0690616	-1.93621
-0.037	0.0430678	-1.91015
-0.0365	0.0175198	-1.88375
-0.036	-0.0075011	-1.85711
-0.0355	-0.0319172	-1.83032
-0.035	-0.055655	-1.80344
-0.0345	-0.0786454	-1.77657
-0.034	-0.100824	-1.74976
-0.0335	-0.122131	-1.7231
-0.033	-0.142511	-1.69664
-0.0325	-0.161917	-1.67044
-0.032	-0.180304	-1.64454
-0.0315	-0.197633	-1.619
-0.031	-0.213874	-1.59383
-0.0305	-0.228998	-1.56907
-0.03	-0.242986	-1.54473
-0.0295	-0.255822	-1.52082
-0.029	-0.267498	-1.49734
-0.0285	-0.278009	-1.47429
-0.028	-0.287358	-1.45163
-0.0275	-0.295553	-1.42935
-0.027	-0.302606	-1.4074
-0.0265	-0.308537	-1.38575
-0.026	-0.313368	-1.36434
-0.0255	-0.317127	-1.34312
-0.025	-0.319848	-1.32201
-0.0245	-0.321568	-1.30094
-0.024	-0.322326	-1.27984
-0.0235	-0.322169	-1.25861
-0.023	-0.321143	-1.23718
-0.0225	-0.3193	-1.21545
-0.022	-0.316694	-1.19332
-0.0215	-0.31338	-1.1707
-0.021	-0.309416	-1.14749
-0.0205	-0.304862	-1.12358
-0.02	-0.299778	-1.09889
-0.0195	-0.294226	-1.07332
-0.019	-0.288266	-1.04677
-0.0185	-0.281961	-1.01915
-0.018	-0.275372	-0.990389
-0.0175	-0.26856	-0.960394
-0.017	-0.261583	-0.929095
-0.0165	-0.254499	-0.896428
-0.016	-0.247365	-0.862335
-0.0155	-0.240235	-0.826767
-0.015	-0.233158	-0.789685
-0.0145	-0.226185	-0.751059
-0.014	-0.219361	-0.710872
-0.0135	-0.212727	-0.669116
-0.013	-0.206322	-0.625797
-0.0125	-0.200182	-0.58093
-0.012	-0.194336	-0.534546
-0.0115	-0.188811	-0.486686
-0.011	-0.18363	-0.437404
-0.0105	-0.178811	-0.386768
-0.01	-0.174367	-0.334856
-0.0095	-0.170306	-0.28176
-0.009	-0.166632	-0.227585
-0.0085	-0.163346	-0.172444
-0.008	-0.160442	-0.116465
-0.0075	-0.15791	-0.0597848
-0.007	-0.155735	-0.00254929
-0.0065	-0.153899	0.0550854
-0.006	-0.152378	0.112955
-0.0055	-0.151145	0.170889
-0.005	-0.150167	0.228709
-0.0045	-0.149409	0.286231
-0.004	-0.148832	0.343269
-0.0035	-0.148391	0.399632
-0.003	-0.148042	0.455127
-0.0025	-0.147733	0.509562
-0.002	-0.147412	0.562744
-0.0015	-0.147024	0.614482
-0.001	-0.146511	0.664589
-0.0005	-0.145815	0.712882
0	-0.144872	0.759182
0.0005	-0.143621	0.803318
0.001	-0.141997	0.84513
0.0015	-0.139936	0.884461
0.002	-0.137371	0.921171
0.0025	-0.134238	0.955126
0.003	-0.13047	0.986209
0.0035	-0.126003	1.01431
0.004	-0.120771	1.03935
0.0045	-0.114713	1.06123
0.005	-0.107765	1.07991
0.0055	-0.0998684	1.09534
0.006	-0.0909638	1.10749
0.0065	-0.0809956	1.11635
0.007	-0.0699106	1.12193
0.0075	-0.0576582	1.12425
0.008	-0.0441911	1.12336
0.0085	-0.0294655	1.11932
0.009	-0.0134412	1.1122
0.0095	0.00391825	1.10211
0.01	0.0226449	1.08915
0.0105	0.0427666	1.07345
0.011	0.0643064	1.05516
0.0115	0.087283	1.03444
0.012	0.11171	1.01146
0.0125	0.137595	0.98641
0.013	0.164942	0.959486
0.0135	0.193748	0.9309
0.014	0.224005	0.900873
0.0145	0.255701	0.869633
0.015	0.288815	0.837419
0.0155	0.323323	0.804472
0.016	0.359193	0.77104
0.0165	0.39639	0.737373
0.017	0.43487	0.703724
0.0175	0.474585	0.670344
0.018	0.51548	0.637486
0.0185	0.557495	0.605397
0.019	0.600563	0.574322
0.0195	0.644613	0.544499
0.02	0.689567	0.516159
0.0205	0.735341	0.489525
0.021	0.781847	0.464811
0.0215	0.828991	0.442217
0.022	0.876673	0.421934
0.0225	0.92479	0.404138
0.023	0.973233	0.388989
0.0235	1.02189	0.376636
0.024	1.07064	0.367206
0.0245	1.11936	0.360815
0.025	1.16793	0.357555
0.0255	1.21623	0.357506
0.026	1.26411	0.360725
0.0265	1.31144	0.367252
0.027	1.35809	0.377108
0.0275	1.40392	0.390294
0.028	1.44879	0.406793
0.0285	1.49256	0.426568
0.029	1.53508	0.449565
0.0295	1.57622	0.47571
0.03	1.61583	0.504913
0.0305	1.65377	0.537068
0.031	1.6899	0.572049
0.0315	1.72409	0.609718
0.032	1.7562	0.649921
0.0325	1.7861	0.692492
0.033	1.81365	0.737252
0.0335	1.83874	0.784009
0.034	1.86124	0.832565
0.0345	1.88104	0.882709
0.035	1.89802	0.934227
0.0355	1.91209	0.986894
0.036	1.92314	1.04048
0.0365	1.93109	1.09477
0.037	1.93585	1.14951
0.0375	1.93734	1.20449
0.038	1.93551	1.25946
0.0385	1.93029	1.3142
0.039	1.92163	1.36847
0.0395	1.90951	1.42207
0.04	1.89388	1.47477
0.0405	1.87473	1.52637
0.041	1.85205	1.57667
0.0415	1.82586	1.62547
0.042	1.79615	1.67259
0.0425	1.76296	1.71786
0.043	1.72632	1.76113
0.0435	1.68629	1.80225
0.044	1.64293	1.84109
0.0445	1.59629	1.87752
0.045	1.54648	1.91144
0.0455	1.49357	1.94275
0.046	1.43768	1.97138
0.0465	1.37893	1.99726
0.047	1.31743	2.02034
0.0475	1.25333	2.04058
0.048	1.18676	2.05796
0.0485	1.11789	2.07247
0.049	1.04688	2.08409
0.0495	0.973899	2.09286
0.05	0.899126	2.09879
0.0505	0.822749	2.10191
0.051	0.744959	2.10226
0.0515	0.665954	2.09991
0.052	0.585936	2.0949
0.0525	0.505112	2.0873
0.053	0.423691	2.07719
0.0535	0.341883	2.06464
0.054	0.259901	2.04972
0.0545	0.177958	2.03253
0.055	0.0962655	2.01314
0.0555	0.0150345	1.99165
0.056	-0.0655271	1.96812
0.0565	-0.145215	1.94264
0.057	-0.223829	1.91529
0.0575	-0.301174	1.88615
0.058	-0.377061	1.85528
0.0585	-0.45131	1.82274
0.059	-0.523746	1.7886
0.0595	-0.594205	1.75291
0.06	-0.662532	1.7157
0.0605	-0.728582	1.67702
0.061	-0.792221	1.63688
0.0615	-0.853327	1.59531
0.062	-0.911791	1.55231
0.0625	-0.967515	1.50788
0.063	-1.02042	1.462
0.0635	-1.07042	1.41467
0.064	-1.11748	1.36583
0.0645	-1.16155	1.31547
0.065	-1.20261	1.26352
0.0655	-1.24063	1.20992
0.066	-1.27563	1.15462
0.0665	-1.30762	1.09753
0.067	-1.33663	1.03858
0.0675	-1.36271	0.977681
0.068	-1.38592	0.91474
0.0685	-1.40634	0.84966
0.069	-1.42404	0.782342
0.0695	-1.43914	0.712684
0.07	-1.45174	0.640582
0.0705	-1.46197	0.565932
0.071	-1.46996	0.488631
0.0715	-1.47585	0.408578
0.072	-1.47981	0.325673
0.0725	-1.482	0.239823
0.073	-1.48258	0.15094
0.0735	-1.48173	0.05894
0.074	-1.47964	-0.0362509
0.0745	-1.47649	-0.134699
0.075	-1.47247	-0.236462
0.0755	-1.46777	-0.341585
0.076	-1.4626	-0.450103
0.0765	-1.45714	-0.562038
0.077	-1.45159	-0.677401
0.0775	-1.44613	-0.796186
0.078	-1.44096	-0.918376
0.0785	-1.43626	-1.04394
0.079	-1.43221	-1.17282
0.0795	-1.42899	-1.30496
0.08	-1.42675	-1.44028
0.0805	-1.42565	-1.57868
0.081	-1.42585	-1.72005
0.0815	-1.42748	-1.86426
0.082	-1.43066	-2.01117
0.0825	-1.43553	-2.16062
0.083	-1.44218	-2.31244
0.0835	-1.45071	-2.46644
0.084	-1.46119	-2.62242
0.0845	-1.4737	-2.78016
0.085	-1.48829	-2.93944
0.0855	-1.50499	-3.10003
0.086	-1.52385	-3.26166
0.0865	-1.54486	-3.42409
0.087	-1.56803	-3.58706
0.0875	-1.59334	-3.75028
0.088	-1.62077	-3.91348
0.0885	-1.65028	-4.07638
0.089	-1.68181	-4.23869
0.0895	-1.7153	-4.40013
0.09	-1.75067	-4.56041
0.0905	-1.78783	-4.71924
0.091	-1.82669	-4.87634
0.0915	-1.86713	-5.03143
0.092	-1.90904	-5.18423
0.0925	-1.9523	-5.33448
0.093	-1.99677	-5.48191
0.0935	-2.04231	-5.62627
0.094	-2.08879	-5.76731
0.0945	-2.13605	-5.90482
0.095	-2.18393	-6.03857
0.0955	-2.2323	-6.16835
0.096	-2.28098	-6.29398
0.0965	-2.32984	-6.41527
0.097	-2.3787	-6.53207
0.0975	-2.42742	-6.64424
0.098	-2.47585	-6.75165
0.0985	-2.52384	-6.85418
0.099	-2.57125	-6.95176
0.0995	-2.61794	-7.0443
0.1	-2.66377	-7.13175
0.1005	-2.70862	-7.21408
0.101	-2.75238	-7.29127
0.1015	-2.79493	-7.36331
0.102	-2.83618	-7.43023
0.1025	-2.87602	-7.49206
0.103	-2.91439	-7.54885
0.1035	-2.95119	-7.60067
0.104	-2.98637	-7.6476
0.1045	-3.01988	-7.68975
0.105	-3.05168	-7.72722
0.1055	-3.08172	-7.76014
0.106	-3.10998	-7.78865
0.1065	-3.13646	-7.8129
0.107	-3.16115	-7.83305
0.1075	-3.18405	-7.84927
0.108	-3.20518	-7.86173
0.1085	-3.22456	-7.87061
0.109	-3.24222	-7.87611
0.1095	-3.25821	-7.87841
0.11	-3.27255	-7.87771
0.1105	-3.28532	-7.87421
0.111	-3.29656	-7.86811
0.1115	-3.30633	-7.85959
0.112	-3.3147	-7.84885
0.1125	-3.32173	-7.83609
0.113	-3.32751	-7.82149
0.1135	-3.33208	-7.80523
0.114	-3.33553	-7.78748
0.1145	-3.33793	-7.76842
0.115	-3.33935	-7.74819
0.1155	-3.33984	-7.72696
0.116	-3.33948	-7.70485
0.1165	-3.33833	-7.682
0.117	-3.33643	-7.65853
0.1175	-3.33385	-7.63453
0.118	-3.33061	-7.6101
0.1185	-3.32676	-7.58532
0.119	-3.32233	-7.56025
0.1195	-3.31733	-7.53495
0.12	-3.31179	-7.50946
0.1205	-3.3057	-7.48381
0.121	-3.29906	-7.45799
0.1215	-3.29185	-7.43202
0.122	-3.28405	-7.40588
0.1225	-3.27564	-7.37954
0.123	-3.26656	-7.35295
0.1235	-3.25677	-7.32607
0.124	-3.2462	-7.29883
0.1245	-3.23479	-7.27115
0.125	-3.22245	-7.24295
0.1255	-3.20911	-7.21412
0.126	-3.19466	-7.18457
0.1265	-3.17901	-7.15417
0.127	-3.16205	-7.1228
0.1275	-3.14367	-7.09032
0.128	-3.12374	-7.05661
0.1285	-3.10215	-7.02151
0.129	-3.07877	-6.98488
0.1295	-3.05347	-6.94656
0.13	-3.02612	-6.90639
0.1305	-2.99659	-6.86423
0.131	-2.96475	-6.8199
0.1315	-2.93047	-6.77325
0.132	-2.89362	-6.72412
0.1325	-2.85407	-6.67234
0.133	-2.81171	-6.61776
0.1335	-2.76642	-6.56023
0.134	-2.71809	-6.49958
0.1345	-2.66662	-6.43566
0.135	-2.6119	-6.36834
0.1355	-2.55387	-6.29747
0.136	-2.49243	-6.22292
0.1365	-2.42752	-6.14456
0.137	-2.35909	-6.06225
0.1375	-2.28708	-5.9759
0.138	-2.21146	-5.88537
0.1385	-2.13221	-5.79059
0.139	-2.04932	-5.69144
0.1395	-1.96279	-5.58784
0.14	-1.87265	-5.47972
0.1405	-1.77891	-5.36699
0.141	-1.68161	-5.2496
0.1415	-1.58082	-5.1275
0.142	-1.47661	-5.00062
0.1425	-1.36904	-4.86894
0.143	-1.25822	-4.73243
0.1435	-1.14425	-4.59105
0.144	-1.02725	-4.44479
0.1445	-0.907338	-4.29365
0.145	-0.784657	-4.13762
0.1455	-0.659353	-3.97671
0.146	-0.531581	-3.81092
0.1465	-0.401506	-3.64029
0.147	-0.269299	-3.46482
0.1475	-0.135137	-3.28456
0.148	0.000797408	-3.09954
0.1485	0.138318	-2.9098
0.149	0.277234	-2.71538
0.1495	0.417355	-2.51634
0.15	0.558485	-2.31274
0.1505	0.700432	-2.10462
0.151	0.843003	-1.89206
0.1515	0.986008	-1.67513
0.152	1.12926	-1.45388
0.1525	1.27257	-1.2284
0.153	1.41577	-0.998755
0.1535	1.55868	-0.76503
0.154	1.70114	-0.527302
0.1545	1.84299	-0.285653
0.155	1.98408	-0.0401679
0.1555	2.12427	0.209069
0.156	2.26343	0.46197
0.1565	2.40144	0.718448
0.157	2.5382	0.978411
0.1575	2.6736	1.24177
0.158	2.80757	1.50843
0.1585	2.94003	1.77831
0.159	3.07092	2.0513
0.1595	3.20019	2.32732
0.16	3.32782	2.60626
0.1605	3.45377	2.88804
0.161	3.57805	3.17255
0.1615	3.70064	3.45969
0.162	3.82158	3.74938
0.1625	3.94087	4.0415
0.163	4.05857	4.33596
0.1635	4.17471	4.63266
0.164	4.28936	4.93149
0.1645	4.40259	5.23235
0.165	4.51446	5.53514
0.1655	4.62507	5.83975
0.166	4.73449	6.14608
0.1665	4.84284	6.454
0.167	4.95021	6.76343
0.1675	5.05669	7.07424
0.168	5.16242	7.38633
0.1685	5.26748	7.69958
0.169	5.37201	8.01388
0.1695	5.47609	8.3291
0.17	5.57986	8.64515
0.1705	5.68342	8.96188
0.171	5.78687	9.27919
0.1715	5.89031	9.59695
0.172	5.99385	9.91504
0.1725	6.09758	10.2333
0.173	6.20158	10.5517
0.1735	6.30593	10.87
0.174	6.4107	11.1882
0.1745	6.51596	11.506
0.175	6.62176	11.8234
0.1755	6.72814	12.1402
0.176	6.83513	12.4563
0.1765	6.94277	12.7716
0.177	7.05106	13.0859
0.1775	7.16	13.399
0.178	7.26958	13.711
0.1785	7.37978	14.0215
0.179	7.49057	14.3304
0.1795	7.60191	14.6377
0.18	7.71374	14.9432
0.1805	7.826	15.2467
0.181	7.93861	15.5481
0.1815	8.05148	15.8472
0.182	8.16453	16.144
0.1825	8.27764	16.4382
0.183	8.3907	16.7297
0.1835	8.50361	17.0184
0.184	8.61622	17.3041
0.1845	8.72841	17.5867
0.185	8.84003	17.866
0.1855	8.95096	18.142
0.186	9.06103	18.4143
0.1865	9.1701	18.683
0.187	9.27803	18.9479
0.1875	9.38466	19.2088
0.188	9.48983	19.4656
0.1885	9.59341	19.7181
0.189	9.69523	19.9663
0.1895	9.79517	20.2099
0.19	9.89306	20.4489
0.1905	9.98879	20.6831
0.191	10.0822	20.9125
0.1915	10.1732	21.1368
0.192	10.2617	21.3559
0.1925	10.3474	21.5698
0.193	10.4305	21.7783
0.1935	10.5107	21.9813
0.194	10.5879	22.1787
0.1945	10.6621	22.3705
0.195	10.7333	22.5564
0.1955	10.8014	22.7364
0.196	10.8662	22.9104
0.1965	10.9279	23.0784
0.197	10.9864	23.2402
0.1975	11.0416	23.3957
0.198	11.0936	23.545
0.1985	11.1424	23.6879
0.199	11.188	23.8245
0.1995	11.2304	23.9545
0.2	11.2697	24.0781
0.2005	11.306	24.1951
0.201	11.3392	24.3056
0.2015	11.3696	24.4094
0.202	11.397	24.5067
0.2025	11.4217	24.5974
0.203	11.4438	24.6814
0.2035	11.4632	24.7589
0.204	11.4802	24.8298
0.2045	11.4948	24.8941
0.205	11.5072	24.9519
0.2055	11.5174	25.0032
0.206	11.5255	25.0481
0.2065	11.5318	25.0867
0.207	11.5362	25.1189
0.2075	11.5389	25.1448
0.208	11.5401	25.1646
0.2085	11.5398	25.1784
0.209	11.5381	25.1861
0.2095	11.5351	25.1879
0.21	11.531	25.184
0.2105	11.5258	25.1744
0.211	11.5196	25.1592
0.2115	11.5125	25.1386
0.212	11.5045	25.1127
0.2125	11.4957	25.0815
0.213	11.4862	25.0454
0.2135	11.4759	25.0042
0.214	11.465	24.9584
0.2145	11.4535	24.9078
0.215	11.4414	24.8528
0.2155	11.4286	24.7934
0.216	11.4152	24.7297
0.2165	11.4012	24.662
0.217	11.3865	24.5903
0.2175	11.3711	24.5148
0.218	11.355	24.4356
0.2185	11.3382	24.3529
0.219	11.3205	24.2668
0.2195	11.3019	24.1773
0.22	11.2823	24.0847
0.2205	11.2617	23.989
0.221	11.24	23.8903
0.2215	11.2171	23.7888
0.222	11.1928	23.6845
0.2225	11.1672	23.5775
0.223	11.14	23.4679
0.2235	11.1113	23.3558
0.224	11.0808	23.2412
0.2245	11.0485	23.1241
0.225	11.0144	23.0047
0.2255	10.9782	22.8829
0.226	10.94	22.7588
0.2265	10.8995	22.6324
0.227	10.8568	22.5037
0.2275	10.8117	22.3727
0.228	10.7641	22.2394
0.2285	10.7141	22.1037
0.229	10.6614	21.9657
0.2295	10.6062	21.8254
0.23	10.5482	21.6826
0.2305	10.4875	21.5373
0.231	10.4241	21.3895
0.2315	10.3579	21.2391
0.232	10.2889	21.086
0.2325	10.2172	20.9302
0.233	10.1427	20.7717
0.2335	10.0654	20.6102
0.234	9.98548	20.4458
0.2345	9.90288	20.2783
0.235	9.81769	20.1077
0.2355	9.72998	19.9339
0.236	9.63983	19.7568
0.2365	9.54733	19.5764
0.237	9.45258	19.3925
0.2375	9.3557	19.2051
0.238	9.2568	19.0141
0.2385	9.15603	18.8194
0.239	9.05351	18.6211
0.2395	8.9494	18.419
0.24	8.84385	18.213
0.2405	8.73701	18.0033
0.241	8.62907	17.7897
0.2415	8.52017	17.5722
0.242	8.41051	17.3509
0.2425	8.30025	17.1256
0.243	8.18958	16.8966
0.2435	8.07866	16.6637
0.244	7.96769	16.4271
0.2445	7.85684	16.1867
0.245	7.74629	15.9427
0.2455	7.63621	15.6952
0.246	7.52676	15.4442
0.2465	7.41812	15.1898
0.247	7.31043	14.9323
0.2475	7.20387	14.6716
0.248	7.09856	14.4081
0.2485	6.99464	14.1418
0.249	6.89225	13.8729
0.2495	6.7915	13.6017
0.25	6.6925	13.3283
0.2505	6.59534	13.0529
0.251	6.50012	12.7759
0.2515	6.40691	12.4973
0.252	6.31577	12.2175
0.2525	6.22675	11.9367
0.253	6.13989	11.6552
0.2535	6.05521	11.3733
0.254	5.97274	11.0912
0.2545	5.89246	10.8093
0.255	5.81438	10.5277
0.2555	5.73846	10.2468
0.256	5.66467	9.96695
0.2565	5.59296	9.68836
0.257	5.52328	9.41133
0.2575	5.45556	9.13617
0.258	5.38972	8.86315
0.2585	5.32566	8.59256
0.259	5.2633	8.32468
0.2595	5.20253	8.05978
0.26	5.14323	7.79813
0.2605	5.0853	7.53997
0.261	5.02859	7.28556
0.2615	4.973	7.03512
0.262	4.91837	6.7889
0.2625	4.86459	6.54709
0.263	4.8115	6.3099
0.2635	4.75898	6.07751
0.264	4.70689	5.85009
0.2645	4.65508	5.62781
0.265	4.60343	5.41079
0.2655	4.5518	5.19917
0.266	4.50006	4.99305
0.2665	4.4481	4.79252
0.267	4.39579	4.59766
0.2675	4.34303	4.40851
0.268	4.2897	4.22513
0.2685	4.23572	4.04754
0.269	4.18099	3.87573
0.2695	4.12544	3.7097
0.27	4.069	3.54941
0.2705	4.01162	3.39483
0.271	3.95323	3.24588
0.2715	3.89382	3.1025
0.272	3.83334	2.96459
0.2725	3.7718	2.83205
0.273	3.70917	2.70476
0.2735	3.64548	2.58257
0.274	3.58075	2.46537
0.2745	3.51499	2.35297
0.275	3.44827	2.24523
0.2755	3.38062	2.14197
0.276	3.31212	2.043
0.2765	3.24283	1.94813
0.277	3.17284	1.85717
0.2775	3.10223	1.76993
0.278	3.03112	1.68619
0.2785	2.95961	1.60574
0.279	2.8878	1.52839
0.2795	2.81582	1.45391
0.28	2.7438	1.38211
0.2805	2.67187	1.31276
0.281	2.60014	1.24568
0.2815	2.52877	1.18065
0.282	2.45789	1.11749
0.2825	2.38763	1.05599
0.283	2.31814	0.995982
0.2835	2.24953	0.937279
0.284	2.18196	0.879716
0.2845	2.11554	0.823132
0.285	2.05041	0.767376
0.2855	1.98667	0.712307
0.286	1.92446	0.657798
0.2865	1.86386	0.603728
0.287	1.80499	0.549993
0.2875	1.74793	0.496496
0.288	1.69277	0.443157
0.2885	1.63957	0.389906
0.289	1.5884	0.336685
0.2895	1.53931	0.283453
0.29	1.49234	0.230176
0.2905	1.44752	0.176838
0.291	1.40486	0.123432
0.2915	1.36437	0.0699652
0.292	1.32605	0.0164571
0.2925	1.28986	-0.0370619
0.293	1.25578	-0.0905497
0.2935	1.22377	-0.143953
0.294	1.19377	-0.197209
0.2945	1.1657	-0.250243
0.295	1.13951	-0.302974
0.2955	1.11508	-0.35531
0.296	1.09233	-0.407152
0.2965	1.07114	-0.458395
0.297	1.0514	-0.508927
0.2975	1.03297	-0.558629
0.298	1.01572	-0.60738
0.2985	0.999515	-0.655055
0.299	0.9842	-0.701523
0.2995	0.969623	-0.746654
0.3	0.955625	-0.790318
0.3005	0.942046	-0.832381
0.301	0.928721	-0.872712
0.3015	0.915485	-0.911183
0.302	0.902173	-0.947665
0.3025	0.88862	-0.982035
0.303	0.87466	-1.01417
0.3035	0.860133	-1.04397
0.304	0.844881	-1.0713
0.3045	0.82875	-1.09609
0.305	0.811592	-1.11821
0.3055	0.793264	-1.1376
0.306	0.773631	-1.15418
0.3065	0.752565	-1.16786
0.307	0.729948	-1.1786
0.3075	0.705668	-1.18634
0.308	0.679627	-1.19105
0.3085	0.651734	-1.19269
0.309	0.62191	-1.19126
0.3095	0.590087	-1.18673
0.31	0.556211	-1.17913
0.3105	0.520236	-1.16847
0.311	0.482131	-1.15478
0.3115	0.441876	-1.1381
0.312	0.399464	-1.11849
0.3125	0.354901	-1.09601
0.313	0.308204	-1.07075
0.3135	0.259402	-1.04278
0.314	0.208538	-1.01222
0.3145	0.155663	-0.979175
0.315	0.100842	-0.943764
0.3155	0.0441503	-0.906124
0.316	-0.0143273	-0.866395
0.3165	-0.0744958	-0.824731
0.317	-0.136251	-0.781291
0.3175	-0.199482	-0.736243
0.318	-0.264068	-0.689764
0.3185	-0.329881	-0.642037
0.319	-0.39679	-0.593249
0.3195	-0.464656	-0.543595
0.32	-0.533335	-0.493274
0.3205	-0.602683	-0.442489
0.321	-0.672548	-0.391444
0.3215	-0.742782	-0.340348
0.322	-0.81323	-0.28941
0.3225	-0.883742	-0.238839
0.323	-0.954166	-0.188846
0.3235	-1.02435	-0.13964
0.324	-1.09415	-0.0914262
0.3245	-1.16342	-0.0444101
0.325	-1.23202	0.00120751
0.3255	-1.29981	0.04523
0.326	-1.36667	0.0874655
0.3265	-1.43246	0.127728
0.327	-1.49708	0.165837
0.3275	-1.5604	0.20162
0.328	-1.62233	0.234912
0.3285	-1.68277	0.265556
0.329	-1.74164	0.293404
0.3295	-1.79884	0.318317
0.33	-1.85432	0.340166
0.3305	-1.90801	0.358832
0.331	-1.95987	0.374207
0.3315	-2.00984	0.386195
0.332	-2.05789	0.394709
0.3325	-2.104	0.399676
0.333	-2.14815	0.401033
0.3335	-2.19033	0.398731
0.334	-2.23055	0.392729
0.3345	-2.26881	0.383003
0.335	-2.30512	0.369538
0.3355	-2.33951	0.352332
0.336	-2.37202	0.331394
0.3365	-2.40266	0.306745
0.337	-2.43149	0.27842
0.3375	-2.45855	0.246461
0.338	-2.48389	0.210924
0.3385	-2.50757	0.171875
0.339	-2.52963	0.12939
0.3395	-2.55015	0.0835542
0.34	-2.56919	0.0344634
0.3405	-2.5868	-0.0177784
0.341	-2.60305	-0.0730588
0.3415	-2.618	-0.131258
0.342	-2.63172	-0.192248
0.3425	-2.64426	-0.255895
0.343	-2.6557	-0.322059
0.3435	-2.66607	-0.390596
0.344	-2.67545	-0.461355
0.3445	-2.68387	-0.534183
0.345	-2.6914	-0.608922
0.3455	-2.69806	-0.685414
0.346	-2.7039	-0.763496
0.3465	-2.70896	-0.843005
0.347	-2.71326	-0.92378
0.3475	-2.71682	-1.00566
0.348	-2.71967	-1.08847
0.3485	-2.72181	-1.17206
0.349	-2.72326	-1.25627
0.3495	-2.72402	-1.34095
0.35	-2.72408	-1.42593
0.3505	-2.72343	-1.51107
0.351	-2.72206	-1.59623
0.3515	-2.71996	-1.68126
0.352	-2.71709	-1.76603
0.3525	-2.71344	-1.8504
0.353	-2.70897	-1.93427
0.3535	-2.70365	-2.01749
0.354	-2.69743	-2.09998
0.3545	-2.69028	-2.18161
0.355	-2.68216	-2.2623
0.3555	-2.67301	-2.34195
0.356	-2.66281	-2.42048
0.3565	-2.65149	-2.49781
0.357	-2.63902	-2.57388
0.3575	-2.62535	-2.64862
0.358	-2.61043	-2.72198
0.3585	-2.59422	-2.79391
0.359	-2.57669	-2.86438
0.3595	-2.55779	-2.93335
0.36	-2.53749	-3.00079
0.3605	-2.51575	-3.06669
0.361	-2.49256	-3.13103
0.3615	-2.46789	-3.1938
0.362	-2.44172	-3.25499
0.3625	-2.41404	-3.31463
0.363	-2.38484	-3.3727
0.3635	-2.35412	-3.42923
0.364	-2.3219	-3.48422
0.3645	-2.28817	-3.5377
0.365	-2.25296	-3.58969
0.3655	-2.2163	-3.64021
0.366	-2.17822	-3.6893
0.3665	-2.13874	-3.73698
0.367	-2.09793	-3.78328
0.3675	-2.05583	-3.82823
0.368	-2.0125	-3.87186
0.3685	-1.96799	-3.91421
0.369	-1.9224	-3.95531
0.3695	-1.87577	-3.99518
0.37	-1.82821	-4.03386
0.3705	-1.77978	-4.07138
0.371	-1.73059	-4.10775
0.3715	-1.68073	-4.14301
0.372	-1.63029	-4.17718
0.3725	-1.57937	-4.21027
0.373	-1.52809	-4.2423
0.3735	-1.47653	-4.27329
0.374	-1.42481	-4.30325
0.3745	-1.37304	-4.33218
0.375	-1.32132	-4.36009
0.3755	-1.26976	-4.38698
0.376	-1.21846	-4.41284
0.3765	-1.16754	-4.43768
0.377	-1.1171	-4.46149
0.3775	-1.06723	-4.48425
0.378	-1.01803	-4.50595
0.3785	-0.969602	-4.52657
0.379	-0.92203	-4.54611
0.3795	-0.8754	-4.56452
0.38	-0.829794	-4.5818
0.3805	-0.785287	-4.59792
0.381	-0.741948	-4.61285
0.3815	-0.699841	-4.62658
0.382	-0.659024	-4.63906
0.3825	-0.619548	-4.65028
0.383	-0.581457	-4.66021
0.3835	-0.544788	-4.66882
0.384	-0.509574	-4.67609
0.3845	-0.475836	-4.68199
0.385	-0.443593	-4.6865
0.3855	-0.412854	-4.68961
0.386	-0.383623	-4.69129
0.3865	-0.355895	-4.69153
0.387	-0.329662	-4.69032
0.3875	-0.304905	-4.68765
0.388	-0.281604	-4.68351
0.3885	-0.259728	-4.67791
0.389	-0.239246	-4.67085
0.3895	-0.220117	-4.66234
0.39	-0.202297	-4.65238
0.3905	-0.185739	-4.641
0.391	-0.17039	-4.62823
0.3915	-0.156193	-4.61408
0.392	-0.143091	-4.59859
0.3925	-0.13102	-4.5818
0.393	-0.119917	-4.56375
0.3935	-0.109717	-4.54448
0.394	-0.100351	-4.52406
0.3945	-0.0917511	-4.50253
0.395	-0.0838495	-4.47996
0.3955	-0.076577	-4.45641
0.396	-0.0698653	-4.43196
0.3965	-0.0636471	-4.40667
0.397	-0.0578558	-4.38063
0.3975	-0.0524268	-4.35391
0.398	-0.0472971	-4.3266
0.3985	-0.0424058	-4.29877
0.399	-0.0376946	-4.27053
0.3995	-0.0331078	-4.24194
0.4	-0.0285928	-4.21311
0.4005	-0.0240998	-4.18412
0.401	-0.0195824	-4.15505
0.4015	-0.0149976	-4.12601
0.402	-0.0103056	-4.09706
0.4025	-0.00547043	-4.06831
0.403	-0.000459309	-4.03982
0.4035	0.00475689	-4.01168
0.404	0.0102039	-3.98396
0.4045	0.0159041	-3.95674
0.405	0.0218765	-3.93008
0.4055	0.0281373	-3.90405
0.406	0.0346993	-3.8787
0.4065	0.0415729	-3.85409
0.407	0.0487656	-3.83025
0.4075	0.0562828	-3.80724
0.408	0.0641275	-3.78507
0.4085	0.0723009	-3.76379
0.409	0.0808026	-3.74339
0.4095	0.0896306	-3.7239
0.41	0.098782	-3.70532
0.4105	0.108253	-3.68764
0.411	0.118038	-3.67084
0.4115	0.128134	-3.65492
0.412	0.138534	-3.63983
0.4125	0.149233	-3.62554
0.413	0.160227	-3.61202
0.4135	0.171512	-3.5992
0.414	0.183082	-3.58703
0.4145	0.194937	-3.57544
0.415	0.207073	-3.56437
0.4155	0.219489	-3.55373
0.416	0.232186	-3.54344
0.4165	0.245164	-3.53341
0.417	0.258427	-3.52355
0.4175	0.271977	-3.51375
0.418	0.28582	-3.50393
0.4185	0.299961	-3.49397
0.419	0.314407	-3.48378
0.4195	0.329166	-3.47323
0.42	0.344245	-3.46222
0.4205	0.359656	-3.45065
0.421	0.375405	-3.43839
0.4215	0.391505	-3.42535
0.422	0.407963	-3.41143
0.4225	0.424789	-3.3965
0.423	0.441993	-3.38049
0.4235	0.459582	-3.36328
0.424	0.477563	-3.34479
0.4245	0.495942	-3.32494
0.425	0.514722	-3.30363
0.4255	0.533906	-3.28081
0.426	0.553492	-3.2564
0.4265	0.57348	-3.23034
0.427	0.593861	-3.20259
0.4275	0.614629	-3.17311
0.428	0.63577	-3.14186
0.4285	0.65727	-3.10881
0.429	0.679109	-3.07397
0.4295	0.701263	-3.03732
0.43	0.723706	-2.99887
0.4305	0.746406	-2.95865
0.431	0.769326	-2.91667
0.4315	0.792427	-2.87299
0.432	0.815664	-2.82765
0.4325	0.838988	-2.78071
0.433	0.862346	-2.73225
0.4335	0.885679	-2.68235
0.434	0.908927	-2.63109
0.4345	0.932022	-2.57859
0.435	0.954897	-2.52495
0.4355	0.977476	-2.47029
0.436	0.999686	-2.41474
0.4365	1.02144	-2.35843
0.437	1.04267	-2.30151
0.4375	1.06328	-2.24413
0.438	1.08319	-2.18645
0.4385	1.10231	-2.12862
0.439	1.12055	-2.0708
0.4395	1.13783	-2.01318
0.44	1.15405	-1.95591
0.4405	1.16913	-1.89918
0.441	1.18299	-1.84315
0.4415	1.19553	-1.788
0.442	1.20667	-1.73391
0.4425	1.21634	-1.68105
0.443	1.22446	-1.62958
0.4435	1.23096	-1.57968
0.444	1.23577	-1.53151
0.4445	1.23883	-1.48522
0.445	1.24007	-1.44097
0.4455	1.23946	-1.3989
0.446	1.23695	-1.35914
0.4465	1.2325	-1.32184
0.447	1.22608	-1.28711
0.4475	1.21767	-1.25506
0.448	1.20725	-1.22579
0.4485	1.19483	-1.1994
0.449	1.1804	-1.17595
0.4495	1.16398	-1.15553
0.45	1.14559	-1.13819
0.4505	1.12526	-1.12397
0.451	1.10302	-1.1129
0.4515	1.07893	-1.105
0.452	1.05305	-1.10027
0.4525	1.02543	-1.09872
0.453	0.996162	-1.10031
0.4535	0.965318	-1.10503
0.454	0.932992	-1.11281
0.4545	0.899283	-1.1236
0.455	0.864297	-1.13733
0.4555	0.828144	-1.15393
0.456	0.790945	-1.17328
0.4565	0.752824	-1.1953
0.457	0.713909	-1.21986
0.4575	0.674334	-1.24684
0.458	0.634238	-1.2761
0.4585	0.593759	-1.3075
0.459	0.55304	-1.34088
0.4595	0.512227	-1.3761
0.46	0.471463	-1.41297
0.4605	0.430893	-1.45134
0.461	0.390662	-1.49102
0.4615	0.350911	-1.53184
0.462	0.31178	-1.57361
0.4625	0.273406	-1.61614
0.463	0.235921	-1.65925
0.4635	0.199452	-1.70275
0.464	0.164123	-1.74646
0.4645	0.130048	-1.79018
0.465	0.0973372	-1.83374
0.4655	0.0660915	-1.87696
0.466	0.0364042	-1.91966
0.4665	0.00836012	-1.96166
0.467	-0.0179655	-2.00281
0.4675	-0.0425068	-2.04294
0.468	-0.0652082	-2.08191
0.4685	-0.0860243	-2.11956
0.469	-0.10492	-2.15577
0.4695	-0.121872	-2.19039
0.47	-0.136868	-2.22333
0.4705	-0.149905	-2.25446
0.471	-0.160993	-2.2837
0.4715	-0.170152	-2.31094
0.472	-0.177414	-2.33613
0.4725	-0.18282	-2.3592
0.473	-0.186423	-2.38008
0.4735	-0.188285	-2.39874
0.474	-0.188479	-2.41516
0.4745	-0.187087	-2.4293
0.475	-0.184199	-2.44117
0.4755	-0.179913	-2.45077
0.476	-0.174336	-2.45811
0.4765	-0.167582	-2.46321
0.477	-0.15977	-2.46613
0.4775	-0.151025	-2.4669
0.478	-0.141477	-2.46557
0.4785	-0.131261	-2.46222
0.479	-0.120514	-2.45692
0.4795	-0.109375	-2.44975
0.48	-0.0979848	-2.4408
0.4805	-0.0864858	-2.43017
0.481	-0.0750192	-2.41796
0.4815	-0.0637252	-2.40428
0.482	-0.0527421	-2.38924
0.4825	-0.0422055	-2.37296
0.483	-0.0322471	-2.35557
0.4835	-0.0229943	-2.33718
0.484	-0.0145695	-2.31792
0.4845	-0.00708866	-2.29792
0.485	-0.00066153	-2.27731
0.4855	0.00460966	-2.25621
0.486	0.00863055	-2.23474
0.4865	0.0113153	-2.21304
0.487	0.0125869	-2.19123
0.4875	0.0123779	-2.16942
0.488	0.0106307	-2.14772
0.4885	0.00729765	-2.12626
0.489	0.00234169	-2.10514
0.4895	-0.00426375	-2.08445
0.49	-0.0125345	-2.06429
0.4905	-0.0224757	-2.04476
0.491	-0.0340816	-2.02593
0.4915	-0.0473357	-2.00789
0.492	-0.0622112	-1.9907
0.4925	-0.0786707	-1.97442
0.493	-0.0966668	-1.95911
0.4935	-0.116143	-1.94482
0.494	-0.137031	-1.93158
0.4945	-0.159258	-1.91943
0.495	-0.182738	-1.9084
0.4955	-0.20738	-1.8985
0.496	-0.233086	-1.88974
0.4965	-0.259749	-1.88212
0.497	-0.287258	-1.87565
0.4975	-0.315497	-1.87031
0.498	-0.344344	-1.86608
[truncated: 1,004 more rows]

## Sheet: Figure 3c
Figure 3c
(Top) Average EEG signal					(Bottom)
x	Neonatal Antibiotic Control Group	Neonatal Antibiotic Treatment Group			Neonatal Antibiotic Control Group	Neonatal Antibiotic Treatment Group
-0.5	-1.2769	6.43947			1.8846	0.0755983
-0.4995	-1.18276	6.41358			0.196995	0.558277
-0.499	-1.08549	6.38791			1.13851	1.77626
-0.4985	-0.985316	6.36257			0.622331	1.34445
-0.498	-0.882438	6.33764			0.8021	0.448734
-0.4975	-0.777073	6.31325			0.413312	-0.0142154
-0.497	-0.669438	6.2895			0.581036	3.17131
-0.4965	-0.559754	6.2665			1.57731	1.06246
-0.496	-0.448243	6.24437				0.567622
-0.4955	-0.335126	6.22323				0.795755
-0.495	-0.220626	6.20319				2.42429
-0.4945	-0.104961	6.18438				2.33672
-0.494	0.0116483	6.16691
-0.4935	0.128988	6.15089
-0.493	0.246848	6.13643
-0.4925	0.365019	6.12365
-0.492	0.483301	6.11264
-0.4915	0.601498	6.10349
-0.491	0.719421	6.09631
-0.4905	0.836888	6.09117
-0.49	0.953726	6.08814
-0.4895	1.06977	6.08729
-0.489	1.18486	6.08867
-0.4885	1.29884	6.09233
-0.488	1.41159	6.0983
-0.4875	1.52297	6.10661
-0.487	1.63286	6.11726
-0.4865	1.74115	6.13025
-0.486	1.84775	6.14558
-0.4855	1.95256	6.1632
-0.485	2.05551	6.1831
-0.4845	2.15653	6.2052
-0.484	2.25556	6.22944
-0.4835	2.35255	6.25576
-0.483	2.44748	6.28405
-0.4825	2.5403	6.31422
-0.482	2.631	6.34615
-0.4815	2.71958	6.37972
-0.481	2.80603	6.41478
-0.4805	2.89037	6.45119
-0.48	2.9726	6.4888
-0.4795	3.05275	6.52744
-0.479	3.13087	6.56693
-0.4785	3.20698	6.60709
-0.478	3.28113	6.64774
-0.4775	3.35337	6.68867
-0.477	3.42376	6.72971
-0.4765	3.49236	6.77063
-0.476	3.55925	6.81124
-0.4755	3.62448	6.85133
-0.475	3.68814	6.8907
-0.4745	3.75029	6.92914
-0.474	3.81103	6.96644
-0.4735	3.87042	7.00241
-0.473	3.92857	7.03685
-0.4725	3.98553	7.06956
-0.472	4.04141	7.10036
-0.4715	4.09629	7.12908
-0.471	4.15024	7.15553
-0.4705	4.20336	7.17957
-0.47	4.25572	7.20103
-0.4695	4.3074	7.21977
-0.469	4.35848	7.23568
-0.4685	4.40904	7.24861
-0.468	4.45915	7.25849
-0.4675	4.50887	7.2652
-0.467	4.55828	7.26867
-0.4665	4.60744	7.26884
-0.466	4.6564	7.26567
-0.4655	4.70522	7.25911
-0.465	4.75396	7.24915
-0.4645	4.80265	7.23578
-0.464	4.85133	7.21903
-0.4635	4.90005	7.1989
-0.463	4.94884	7.17546
-0.4625	4.99773	7.14875
-0.462	5.04673	7.11885
-0.4615	5.09586	7.08584
-0.461	5.14514	7.04982
-0.4605	5.19457	7.01091
-0.46	5.24417	6.96923
-0.4595	5.29391	6.92492
-0.459	5.3438	6.87814
-0.4585	5.39383	6.82903
-0.458	5.44398	6.77777
-0.4575	5.49423	6.72454
-0.457	5.54455	6.66952
-0.4565	5.59492	6.61291
-0.456	5.6453	6.5549
-0.4555	5.69565	6.49569
-0.455	5.74593	6.43551
-0.4545	5.79611	6.37454
-0.454	5.84612	6.31301
-0.4535	5.89593	6.25113
-0.453	5.94547	6.1891
-0.4525	5.9947	6.12714
-0.452	6.04355	6.06545
-0.4515	6.09196	6.00424
-0.451	6.13988	5.9437
-0.4505	6.18724	5.88402
-0.45	6.23397	5.8254
-0.4495	6.28001	5.76799
-0.449	6.3253	5.71199
-0.4485	6.36977	5.65753
-0.448	6.41336	5.60478
-0.4475	6.45599	5.55386
-0.447	6.49762	5.50491
-0.4465	6.53817	5.45804
-0.446	6.57758	5.41335
-0.4455	6.61579	5.37092
-0.445	6.65276	5.33084
-0.4445	6.68842	5.29315
-0.444	6.72272	5.25792
-0.4435	6.75561	5.22516
-0.443	6.78705	5.1949
-0.4425	6.817	5.16714
-0.442	6.84541	5.14187
-0.4415	6.87227	5.11906
-0.441	6.89753	5.09867
-0.4405	6.92118	5.08065
-0.44	6.94319	5.06494
-0.4395	6.96356	5.05145
-0.439	6.98227	5.0401
-0.4385	6.99932	5.03077
-0.438	7.01472	5.02336
-0.4375	7.02848	5.01775
-0.437	7.0406	5.01378
-0.4365	7.05112	5.01133
-0.436	7.06005	5.01024
-0.4355	7.06743	5.01035
-0.435	7.0733	5.01149
-0.4345	7.0777	5.01349
-0.434	7.08069	5.01619
-0.4335	7.08231	5.01939
-0.433	7.08263	5.02291
-0.4325	7.08172	5.02658
-0.432	7.07963	5.0302
-0.4315	7.07646	5.03359
-0.431	7.07228	5.03658
-0.4305	7.06718	5.03897
-0.43	7.06123	5.04059
-0.4295	7.05453	5.04126
-0.429	7.04718	5.04083
-0.4285	7.03926	5.03912
-0.428	7.03087	5.03598
-0.4275	7.02212	5.03127
-0.427	7.0131	5.02483
-0.4265	7.00391	5.01655
-0.426	6.99464	5.00629
-0.4255	6.9854	4.99395
-0.425	6.97628	4.97943
-0.4245	6.96737	4.96264
-0.424	6.95877	4.9435
-0.4235	6.95056	4.92194
-0.423	6.94282	4.89791
-0.4225	6.93564	4.87138
-0.422	6.92909	4.84231
-0.4215	6.92324	4.81069
-0.421	6.91814	4.77651
-0.4205	6.91386	4.73979
-0.42	6.91045	4.70054
-0.4195	6.90794	4.65881
-0.419	6.90638	4.61464
-0.4185	6.90579	4.56809
-0.418	6.90618	4.51923
-0.4175	6.90757	4.46814
-0.417	6.90996	4.41492
-0.4165	6.91335	4.35965
-0.416	6.9177	4.30247
-0.4155	6.92301	4.24347
-0.415	6.92923	4.18279
-0.4145	6.93632	4.12057
-0.414	6.94424	4.05694
-0.4135	6.95292	3.99205
-0.413	6.96229	3.92605
-0.4125	6.97229	3.85909
-0.412	6.98282	3.79133
-0.4115	6.9938	3.72293
-0.411	7.00514	3.65403
-0.4105	7.01673	3.58481
-0.41	7.02846	3.51542
-0.4095	7.04024	3.44602
-0.409	7.05193	3.37675
-0.4085	7.06344	3.30777
-0.408	7.07463	3.23921
-0.4075	7.08538	3.17122
-0.407	7.09558	3.10393
-0.4065	7.10511	3.03747
-0.406	7.11384	2.97194
-0.4055	7.12165	2.90745
-0.405	7.12844	2.84411
-0.4045	7.1341	2.782
-0.404	7.13851	2.72119
-0.4035	7.14157	2.66176
-0.403	7.1432	2.60375
-0.4025	7.1433	2.54722
-0.402	7.1418	2.49218
-0.4015	7.13863	2.43867
-0.401	7.13371	2.38667
-0.4005	7.12701	2.33618
-0.4	7.11848	2.28719
-0.3995	7.10809	2.23966
-0.399	7.09582	2.19354
-0.3985	7.08167	2.14877
-0.398	7.06563	2.10529
-0.3975	7.04773	2.063
-0.397	7.02799	2.02181
-0.3965	7.00646	1.98163
-0.396	6.98318	1.94232
-0.3955	6.95823	1.90377
-0.395	6.93168	1.86585
-0.3945	6.90362	1.82839
-0.394	6.87414	1.79127
-0.3935	6.84336	1.7543
-0.393	6.8114	1.71734
-0.3925	6.77839	1.68022
-0.392	6.74446	1.64274
-0.3915	6.70976	1.60475
-0.391	6.67445	1.56606
-0.3905	6.63867	1.52649
-0.39	6.6026	1.48586
-0.3895	6.5664	1.44398
-0.389	6.53024	1.40068
-0.3885	6.4943	1.35579
-0.388	6.45874	1.30913
-0.3875	6.42373	1.26054
-0.387	6.38946	1.20985
-0.3865	6.35608	1.15691
-0.386	6.32375	1.10158
-0.3855	6.29264	1.04372
-0.385	6.26289	0.983194
-0.3845	6.23464	0.919896
-0.384	6.20804	0.853717
-0.3835	6.1832	0.784562
-0.383	6.16023	0.712352
-0.3825	6.13925	0.637018
-0.382	6.12033	0.558505
-0.3815	6.10356	0.476775
-0.381	6.08898	0.391801
-0.3805	6.07666	0.303573
-0.38	6.06662	0.212097
-0.3795	6.05888	0.117391
-0.379	6.05343	0.0194924
-0.3785	6.05025	-0.0815495
-0.378	6.04932	-0.185669
-0.3775	6.05059	-0.292783
-0.377	6.05398	-0.402798
-0.3765	6.05942	-0.515603
-0.376	6.06681	-0.631072
-0.3755	6.07604	-0.749069
-0.375	6.08697	-0.869441
-0.3745	6.09947	-0.992026
-0.374	6.11339	-1.11665
-0.3735	6.12855	-1.24312
-0.373	6.14478	-1.37124
-0.3725	6.16189	-1.50082
-0.372	6.17969	-1.63162
-0.3715	6.19797	-1.76344
-0.371	6.21651	-1.89604
-0.3705	6.23511	-2.02919
-0.37	6.25355	-2.16265
-0.3695	6.2716	-2.29618
-0.369	6.28904	-2.42953
-0.3685	6.30566	-2.56247
-0.368	6.32122	-2.69475
-0.3675	6.33553	-2.82612
-0.367	6.34836	-2.95634
-0.3665	6.35952	-3.08518
-0.366	6.36882	-3.21241
-0.3655	6.37606	-3.33779
-0.365	6.38108	-3.4611
-0.3645	6.38372	-3.58213
-0.364	6.38382	-3.70069
-0.3635	6.38127	-3.81656
-0.363	6.37593	-3.92957
-0.3625	6.36772	-4.03955
-0.362	6.35656	-4.14632
-0.3615	6.34237	-4.24975
-0.361	6.32512	-4.34969
-0.3605	6.30477	-4.44602
-0.36	6.28134	-4.53864
-0.3595	6.25482	-4.62745
-0.359	6.22526	-4.71237
-0.3585	6.19271	-4.79333
-0.358	6.15725	-4.87029
-0.3575	6.11897	-4.94321
-0.357	6.07798	-5.01207
-0.3565	6.03442	-5.07688
-0.356	5.98843	-5.13763
-0.3555	5.94018	-5.19436
-0.355	5.88986	-5.24711
-0.3545	5.83765	-5.29593
-0.354	5.78377	-5.34089
-0.3535	5.72843	-5.38207
-0.353	5.67188	-5.41956
-0.3525	5.61435	-5.45347
-0.352	5.55608	-5.48392
-0.3515	5.49734	-5.51102
-0.351	5.43839	-5.53493
-0.3505	5.37947	-5.55577
-0.35	5.32086	-5.57371
-0.3495	5.26282	-5.5889
-0.349	5.2056	-5.60151
-0.3485	5.14945	-5.61171
-0.348	5.09463	-5.61967
-0.3475	5.04138	-5.62557
-0.347	4.98991	-5.62959
-0.3465	4.94046	-5.6319
-0.346	4.89322	-5.6327
-0.3455	4.84839	-5.63215
-0.345	4.80614	-5.63044
-0.3445	4.76664	-5.62774
-0.344	4.73003	-5.62422
-0.3435	4.69642	-5.62004
-0.343	4.66592	-5.61538
-0.3425	4.63863	-5.61038
-0.342	4.61458	-5.6052
-0.3415	4.59384	-5.59997
-0.341	4.57642	-5.59483
-0.3405	4.56231	-5.5899
-0.34	4.5515	-5.5853
-0.3395	4.54394	-5.58114
-0.339	4.53955	-5.57751
-0.3385	4.53827	-5.5745
-0.338	4.53997	-5.57218
-0.3375	4.54453	-5.57063
-0.337	4.55181	-5.56989
-0.3365	4.56164	-5.57
-0.336	4.57385	-5.57102
-0.3355	4.58825	-5.57295
-0.335	4.60463	-5.5758
-0.3345	4.62278	-5.57959
-0.334	4.64245	-5.58431
-0.3335	4.66343	-5.58994
-0.333	4.68547	-5.59644
-0.3325	4.70832	-5.6038
-0.332	4.73173	-5.61197
-0.3315	4.75544	-5.62089
-0.331	4.77921	-5.63051
-0.3305	4.80279	-5.64076
-0.33	4.82593	-5.65158
-0.3295	4.8484	-5.6629
-0.329	4.86996	-5.67463
-0.3285	4.8904	-5.68668
-0.328	4.9095	-5.69899
-0.3275	4.92707	-5.71144
-0.327	4.94292	-5.72397
-0.3265	4.9569	-5.73646
-0.326	4.96884	-5.74885
-0.3255	4.97862	-5.76102
-0.325	4.98613	-5.7729
-0.3245	4.99128	-5.78439
-0.324	4.99399	-5.79541
-0.3235	4.99421	-5.80587
-0.323	4.99191	-5.8157
-0.3225	4.98709	-5.82482
-0.322	4.97976	-5.83317
-0.3215	4.96995	-5.84066
-0.321	4.95773	-5.84725
-0.3205	4.94318	-5.85288
-0.32	4.92639	-5.85749
-0.3195	4.90748	-5.86105
-0.319	4.88659	-5.86352
-0.3185	4.86387	-5.86487
-0.318	4.83951	-5.86507
-0.3175	4.81367	-5.86411
-0.317	4.78657	-5.86198
-0.3165	4.75843	-5.85868
-0.316	4.72945	-5.8542
-0.3155	4.69988	-5.84855
-0.315	4.66995	-5.84176
-0.3145	4.63991	-5.83384
-0.314	4.61001	-5.82482
-0.3135	4.5805	-5.81473
-0.313	4.55162	-5.8036
-0.3125	4.52362	-5.79148
-0.312	4.49675	-5.77841
-0.3115	4.47123	-5.76445
-0.311	4.4473	-5.74963
-0.3105	4.42517	-5.73403
-0.31	4.40504	-5.71768
-0.3095	4.38711	-5.70066
-0.309	4.37154	-5.68302
-0.3085	4.35851	-5.66481
-0.308	4.34814	-5.64611
-0.3075	4.34056	-5.62696
-0.307	4.33588	-5.60743
-0.3065	4.33416	-5.58757
-0.306	4.33547	-5.56744
-0.3055	4.33984	-5.54709
-0.305	4.34727	-5.52656
-0.3045	4.35777	-5.50591
-0.304	4.37128	-5.48518
-0.3035	4.38775	-5.46441
-0.303	4.4071	-5.44362
-0.3025	4.42921	-5.42286
-0.302	4.45397	-5.40215
-0.3015	4.48121	-5.3815
-0.301	4.51076	-5.36094
-0.3005	4.54243	-5.34048
-0.3	4.57602	-5.32012
-0.2995	4.61128	-5.29986
-0.299	4.64799	-5.2797
-0.2985	4.68587	-5.25963
-0.298	4.72467	-5.23964
-0.2975	4.76409	-5.21971
-0.297	4.80384	-5.19982
-0.2965	4.84364	-5.17994
-0.296	4.88317	-5.16006
-0.2955	4.92213	-5.14012
-0.295	4.96022	-5.12011
-0.2945	4.99714	-5.09997
-0.294	5.03257	-5.07968
-0.2935	5.06623	-5.05919
-0.293	5.09782	-5.03846
-0.2925	5.12707	-5.01746
-0.292	5.15372	-4.99613
-0.2915	5.1775	-4.97443
-0.291	5.19818	-4.95234
-0.2905	5.21554	-4.92981
-0.29	5.22938	-4.9068
-0.2895	5.2395	-4.88328
-0.289	5.24575	-4.85922
-0.2885	5.24799	-4.8346
-0.288	5.24609	-4.8094
-0.2875	5.23997	-4.7836
-0.287	5.22956	-4.75719
-0.2865	5.21481	-4.73016
-0.286	5.1957	-4.70252
-0.2855	5.17223	-4.67427
-0.285	5.14445	-4.64542
-0.2845	5.1124	-4.61601
-0.284	5.07618	-4.58605
-0.2835	5.03587	-4.55558
-0.283	4.99162	-4.52465
-0.2825	4.94357	-4.4933
-0.282	4.8919	-4.4616
-0.2815	4.8368	-4.42961
-0.281	4.77847	-4.3974
-0.2805	4.71716	-4.36506
-0.28	4.6531	-4.33267
-0.2795	4.58654	-4.30032
-0.279	4.51777	-4.26812
-0.2785	4.44706	-4.23618
-0.278	4.37469	-4.20461
-0.2775	4.30097	-4.17352
-0.277	4.22619	-4.14305
-0.2765	4.15064	-4.11331
-0.276	4.07463	-4.08445
-0.2755	3.99846	-4.05659
-0.275	3.92242	-4.02988
-0.2745	3.84679	-4.00444
-0.274	3.77185	-3.98044
-0.2735	3.69787	-3.958
-0.273	3.62511	-3.93727
-0.2725	3.5538	-3.91839
-0.272	3.48417	-3.90149
-0.2715	3.41642	-3.88672
-0.271	3.35076	-3.87421
-0.2705	3.28733	-3.86409
-0.27	3.2263	-3.85648
-0.2695	3.16779	-3.8515
-0.269	3.11191	-3.84928
-0.2685	3.05872	-3.84991
-0.268	3.00829	-3.8535
-0.2675	2.96066	-3.86014
-0.267	2.91582	-3.86992
-0.2665	2.87375	-3.8829
-0.266	2.83443	-3.89917
-0.2655	2.79778	-3.91877
-0.265	2.76371	-3.94176
-0.2645	2.73211	-3.96816
-0.264	2.70286	-3.998
-0.2635	2.67579	-4.03131
-0.263	2.65074	-4.06808
-0.2625	2.62752	-4.1083
-0.262	2.60592	-4.15195
-0.2615	2.58571	-4.19901
-0.261	2.56668	-4.24943
-0.2605	2.54856	-4.30316
-0.26	2.53111	-4.36014
-0.2595	2.51407	-4.42029
-0.259	2.49716	-4.48352
-0.2585	2.48011	-4.54974
-0.258	2.46266	-4.61884
-0.2575	2.44453	-4.69071
-0.257	2.42545	-4.76523
-0.2565	2.40515	-4.84226
-0.256	2.38339	-4.92166
-0.2555	2.3599	-5.00329
-0.255	2.33446	-5.08698
-0.2545	2.30683	-5.1726
-0.254	2.2768	-5.25995
-0.2535	2.24418	-5.34889
-0.253	2.2088	-5.43923
-0.2525	2.17048	-5.53079
-0.252	2.1291	-5.62341
-0.2515	2.08452	-5.71689
-0.251	2.03666	-5.81106
-0.2505	1.98545	-5.90573
-0.25	1.93083	-6.00073
-0.2495	1.87278	-6.09587
-0.249	1.8113	-6.19098
-0.2485	1.74641	-6.28588
-0.248	1.67817	-6.3804
-0.2475	1.60664	-6.47437
-0.247	1.53193	-6.56763
-0.2465	1.45415	-6.66002
-0.246	1.37346	-6.7514
-0.2455	1.29002	-6.84161
-0.245	1.20402	-6.93051
-0.2445	1.11567	-7.01798
-0.244	1.0252	-7.10389
-0.2435	0.932854	-7.18812
-0.243	0.838902	-7.27057
-0.2425	0.743619	-7.35113
-0.242	0.647298	-7.42972
-0.2415	0.550241	-7.50625
-0.241	0.452761	-7.58066
-0.2405	0.355179	-7.65286
-0.24	0.25782	-7.72282
-0.2395	0.161016	-7.79048
-0.239	0.0650994	-7.85581
-0.2385	-0.0295986	-7.91878
-0.238	-0.122747	-7.97937
-0.2375	-0.21402	-8.03756
-0.237	-0.303096	-8.09336
-0.2365	-0.389664	-8.14677
-0.236	-0.473419	-8.19781
-0.2355	-0.55407	-8.24649
-0.235	-0.631337	-8.29284
-0.2345	-0.704957	-8.3369
-0.234	-0.774682	-8.37872
-0.2335	-0.840279	-8.41833
-0.233	-0.901536	-8.4558
-0.2325	-0.958262	-8.49117
-0.232	-1.01028	-8.52453
-0.2315	-1.05745	-8.55593
-0.231	-1.09964	-8.58546
-0.2305	-1.13673	-8.61318
-0.23	-1.16867	-8.63919
-0.2295	-1.19537	-8.66356
-0.229	-1.21681	-8.68639
-0.2285	-1.23299	-8.70776
-0.228	-1.24391	-8.72777
-0.2275	-1.24961	-8.74651
-0.227	-1.25015	-8.76408
-0.2265	-1.24561	-8.78058
-0.226	-1.2361	-8.7961
-0.2255	-1.22175	-8.81075
-0.225	-1.20269	-8.82461
-0.2245	-1.1791	-8.8378
-0.224	-1.15115	-8.85042
-0.2235	-1.11905	-8.86255
-0.223	-1.083	-8.87431
-0.2225	-1.04324	-8.88579
-0.222	-1.00002	-8.89709
-0.2215	-0.953567	-8.9083
-0.221	-0.904162	-8.91952
-0.2205	-0.852068	-8.93085
-0.22	-0.797563	-8.94237
-0.2195	-0.740928	-8.95419
-0.219	-0.682446	-8.96639
-0.2185	-0.622405	-8.97906
-0.218	-0.561089	-8.99228
-0.2175	-0.498785	-9.00615
-0.217	-0.435774	-9.02073
-0.2165	-0.372334	-9.03612
-0.216	-0.308736	-9.0524
-0.2155	-0.245246	-9.06963
-0.215	-0.18212	-9.08789
-0.2145	-0.119606	-9.10725
-0.214	-0.0579395	-9.12778
-0.2135	0.00265285	-9.14954
-0.213	0.0619586	-9.17259
-0.2125	0.119778	-9.19699
-0.212	0.175925	-9.22279
-0.2115	0.230228	-9.25004
-0.211	0.282531	-9.27879
-0.2105	0.332693	-9.30907
-0.21	0.380587	-9.34092
-0.2095	0.426104	-9.37438
-0.209	0.46915	-9.40947
-0.2085	0.509646	-9.4462
-0.208	0.54753	-9.48459
-0.2075	0.582754	-9.52465
-0.207	0.615286	-9.56638
-0.2065	0.645109	-9.60977
-0.206	0.672218	-9.65482
-0.2055	0.696623	-9.70149
-0.205	0.718348	-9.74977
-0.2045	0.737428	-9.79962
-0.204	0.753908	-9.851
-0.2035	0.767846	-9.90385
-0.203	0.779309	-9.95811
-0.2025	0.788372	-10.0137
-0.202	0.795119	-10.0706
-0.2015	0.799639	-10.1287
-0.201	0.802031	-10.1878
-0.2005	0.802394	-10.248
-0.2	0.800834	-10.309
-0.1995	0.797459	-10.3708
-0.199	0.792381	-10.4332
-0.1985	0.785711	-10.4961
-0.198	0.777561	-10.5594
-0.1975	0.768042	-10.6228
-0.197	0.757264	-10.6863
-0.1965	0.745335	-10.7497
-0.196	0.732359	-10.8127
-0.1955	0.718437	-10.8753
-0.195	0.703666	-10.9372
-0.1945	0.688138	-10.9983
-0.194	0.671939	-11.0583
-0.1935	0.655149	-11.1171
-0.193	0.637842	-11.1744
-0.1925	0.620085	-11.2301
-0.192	0.601939	-11.284
-0.1915	0.583457	-11.3358
-0.191	0.564685	-11.3854
-0.1905	0.545661	-11.4325
-0.19	0.526418	-11.4769
-0.1895	0.506978	-11.5186
-0.189	0.487358	-11.5572
-0.1885	0.467569	-11.5926
-0.188	0.447612	-11.6246
-0.1875	0.427484	-11.6531
-0.187	0.407174	-11.6779
-0.1865	0.386667	-11.6988
-0.186	0.365941	-11.7157
-0.1855	0.344967	-11.7285
-0.185	0.323716	-11.737
-0.1845	0.30215	-11.7412
-0.184	0.280229	-11.741
-0.1835	0.257911	-11.7363
-0.183	0.235149	-11.727
-0.1825	0.211894	-11.7132
-0.182	0.188096	-11.6947
-0.1815	0.163704	-11.6716
-0.181	0.138665	-11.6439
-0.1805	0.112926	-11.6116
-0.18	0.0864344	-11.5748
-0.1795	0.0591381	-11.5336
-0.179	0.0309859	-11.4879
-0.1785	0.001928	-11.438
-0.178	-0.0280835	-11.3839
-0.1775	-0.0590944	-11.3258
-0.177	-0.091148	-11.2638
-0.1765	-0.124285	-11.1982
-0.176	-0.158543	-11.129
-0.1755	-0.193956	-11.0566
-0.175	-0.230554	-10.981
-0.1745	-0.268367	-10.9027
-0.174	-0.307416	-10.8217
-0.1735	-0.347721	-10.7385
-0.173	-0.389299	-10.6531
-0.1725	-0.432161	-10.566
-0.172	-0.476315	-10.4774
-0.1715	-0.521766	-10.3876
-0.171	-0.568514	-10.2969
-0.1705	-0.616556	-10.2056
-0.17	-0.665884	-10.114
-0.1695	-0.716488	-10.0225
-0.169	-0.768354	-9.93127
-0.1685	-0.821466	-9.8407
-0.168	-0.875803	-9.75109
-0.1675	-0.931341	-9.66272
-0.167	-0.988056	-9.57589
-0.1665	-1.04592	-9.49088
-0.166	-1.1049	-9.40798
-0.1655	-1.16496	-9.32744
-0.165	-1.22608	-9.24952
-0.1645	-1.28821	-9.17446
-0.164	-1.35131	-9.10248
-0.1635	-1.41535	-9.03379
-0.163	-1.48029	-8.96858
-0.1625	-1.54607	-8.90702
-0.162	-1.61267	-8.84927
-0.1615	-1.68003	-8.79546
-0.161	-1.7481	-8.7457
-0.1605	-1.81685	-8.7001
-0.16	-1.88622	-8.65871
-0.1595	-1.95617	-8.6216
-0.159	-2.02665	-8.58878
-0.1585	-2.0976	-8.56026
-0.158	-2.16897	-8.53603
-0.1575	-2.24072	-8.51604
-0.157	-2.31278	-8.50024
-0.1565	-2.38511	-8.48855
-0.156	-2.45764	-8.48086
-0.1555	-2.53032	-8.47705
-0.155	-2.60309	-8.47698
-0.1545	-2.67589	-8.48049
-0.154	-2.74865	-8.4874
-0.1535	-2.82131	-8.49753
-0.153	-2.8938	-8.51067
-0.1525	-2.96605	-8.52659
-0.152	-3.03799	-8.54505
-0.1515	-3.10954	-8.56583
-0.151	-3.18063	-8.58866
-0.1505	-3.25117	-8.61328
-0.15	-3.32108	-8.63943
-0.1495	-3.39027	-8.66684
-0.149	-3.45865	-8.69522
-0.1485	-3.52614	-8.72431
-0.148	-3.59263	-8.75383
-0.1475	-3.65802	-8.7835
-0.147	-3.72222	-8.81306
-0.1465	-3.78511	-8.84225
-0.146	-3.8466	-8.8708
-0.1455	-3.90656	-8.89846
-0.145	-3.96489	-8.92501
-0.1445	-4.02148	-8.9502
-0.144	-4.0762	-8.97383
-0.1435	-4.12894	-8.99569
-0.143	-4.17958	-9.0156
-0.1425	-4.228	-9.03338
-0.142	-4.27408	-9.04888
-0.1415	-4.3177	-9.06196
-0.141	-4.35875	-9.0725
-0.1405	-4.39709	-9.0804
-0.14	-4.43263	-9.08557
-0.1395	-4.46525	-9.08796
-0.139	-4.49483	-9.08752
-0.1385	-4.52127	-9.08423
-0.138	-4.54446	-9.07808
-0.1375	-4.56432	-9.06908
-0.137	-4.58074	-9.05726
-0.1365	-4.59364	-9.04268
-0.136	-4.60295	-9.0254
-0.1355	-4.60859	-9.00551
-0.135	-4.61051	-8.9831
-0.1345	-4.60864	-8.9583
-0.134	-4.60294	-8.93122
-0.1335	-4.59339	-8.90202
-0.133	-4.57995	-8.87084
-0.1325	-4.56262	-8.83785
-0.132	-4.5414	-8.80322
-0.1315	-4.51629	-8.76712
-0.131	-4.48733	-8.72976
-0.1305	-4.45456	-8.69131
-0.13	-4.41802	-8.65198
-0.1295	-4.37779	-8.61195
-0.129	-4.33394	-8.57143
-0.1285	-4.28657	-8.5306
-0.128	-4.23578	-8.48967
-0.1275	-4.18171	-8.44881
-0.127	-4.12448	-8.40822
-0.1265	-4.06425	-8.36807
-0.126	-4.00118	-8.32853
-0.1255	-3.93545	-8.28976
-0.125	-3.86726	-8.25191
-0.1245	-3.79681	-8.21511
-0.124	-3.72432	-8.17949
-0.1235	-3.65001	-8.14517
-0.123	-3.57412	-8.11225
-0.1225	-3.49692	-8.08081
-0.122	-3.41865	-8.05092
-0.1215	-3.3396	-8.02264
-0.121	-3.26003	-7.996
-0.1205	-3.18023	-7.97104
-0.12	-3.10049	-7.94776
-0.1195	-3.02112	-7.92616
-0.119	-2.9424	-7.90621
-0.1185	-2.86465	-7.88788
-0.118	-2.78816	-7.87112
-0.1175	-2.71325	-7.85586
-0.117	-2.64021	-7.84202
-0.1165	-2.56936	-7.82952
-0.116	-2.50098	-7.81826
-0.1155	-2.43538	-7.80811
-0.115	-2.37284	-7.79896
-0.1145	-2.31365	-7.79069
-0.114	-2.25808	-7.78314
-0.1135	-2.20639	-7.77618
-0.113	-2.15885	-7.76965
-0.1125	-2.11568	-7.76341
-0.112	-2.07713	-7.75729
-0.1115	-2.04342	-7.75115
-0.111	-2.01473	-7.74481
-0.1105	-1.99126	-7.73814
-0.11	-1.97318	-7.73097
-0.1095	-1.96064	-7.72316
-0.109	-1.95378	-7.71457
-0.1085	-1.9527	-7.70505
-0.108	-1.95752	-7.69447
-0.1075	-1.9683	-7.68272
-0.107	-1.9851	-7.66968
-0.1065	-2.00796	-7.65525
-0.106	-2.0369	-7.63934
-0.1055	-2.07192	-7.62187
-0.105	-2.11298	-7.60278
-0.1045	-2.16004	-7.582
-0.104	-2.21304	-7.55951
-0.1035	-2.2719	-7.53526
-0.103	-2.3365	-7.50926
-0.1025	-2.40673	-7.48149
-0.102	-2.48244	-7.45198
-0.1015	-2.56348	-7.42075
-0.101	-2.64966	-7.38784
-0.1005	-2.7408	-7.3533
-0.1	-2.83669	-7.31721
-0.0995	-2.9371	-7.27964
-0.099	-3.04179	-7.24068
-0.0985	-3.15053	-7.20043
-0.098	-3.26305	-7.159
-0.0975	-3.37908	-7.11651
-0.097	-3.49835	-7.07307
-0.0965	-3.62057	-7.02883
-0.096	-3.74546	-6.98392
-0.0955	-3.87271	-6.93847
-0.095	-4.00202	-6.89264
-0.0945	-4.13311	-6.84657
-0.094	-4.26566	-6.80039
-0.0935	-4.39938	-6.75427
-0.093	-4.53397	-6.70833
-0.0925	-4.66914	-6.66272
-0.092	-4.80459	-6.61758
-0.0915	-4.94005	-6.57302
-0.091	-5.07523	-6.52916
-0.0905	-5.20986	-6.48613
-0.09	-5.3437	-6.44402
-0.0895	-5.47648	-6.40293
-0.089	-5.60797	-6.36294
-0.0885	-5.73794	-6.32411
-0.088	-5.86617	-6.28651
-0.0875	-5.99248	-6.25017
-0.087	-6.11667	-6.21513
-0.0865	-6.23857	-6.1814
-0.086	-6.35802	-6.14899
-0.0855	-6.47489	-6.11787
-0.085	-6.58904	-6.08803
-0.0845	-6.70036	-6.05941
-0.084	-6.80877	-6.03197
-0.0835	-6.91417	-6.00562
-0.083	-7.01651	-5.98029
-0.0825	-7.11574	-5.95588
-0.082	-7.21182	-5.93228
-0.0815	-7.30474	-5.90936
-0.081	-7.39448	-5.88699
-0.0805	-7.48106	-5.86503
-0.08	-7.56449	-5.84333
-0.0795	-7.64482	-5.82173
-0.079	-7.72207	-5.80007
-0.0785	-7.79631	-5.77818
-0.078	-7.86759	-5.75588
-0.0775	-7.93599	-5.733
-0.077	-8.00159	-5.70936
-0.0765	-8.06447	-5.6848
-0.076	-8.12472	-5.65913
-0.0755	-8.18244	-5.6322
-0.075	-8.23772	-5.60384
-0.0745	-8.29067	-5.57389
-0.074	-8.34138	-5.54221
-0.0735	-8.38997	-5.50867
-0.073	-8.43653	-5.47313
-0.0725	-8.48115	-5.43549
-0.072	-8.52394	-5.39565
-0.0715	-8.565	-5.35353
-0.071	-8.60439	-5.30906
-0.0705	-8.64222	-5.2622
-0.07	-8.67856	-5.21291
-0.0695	-8.71348	-5.16118
-0.069	-8.74704	-5.10703
-0.0685	-8.7793	-5.05048
-0.068	-8.81031	-4.99158
-0.0675	-8.8401	-4.93042
-0.067	-8.86872	-4.86707
-0.0665	-8.89617	-4.80166
-0.066	-8.92248	-4.73431
-0.0655	-8.94764	-4.6652
-0.065	-8.97166	-4.59448
-0.0645	-8.99452	-4.52237
-0.064	-9.0162	-4.44907
-0.0635	-9.03667	-4.37482
-0.063	-9.05589	-4.29987
-0.0625	-9.07383	-4.22449
-0.062	-9.09043	-4.14895
-0.0615	-9.10564	-4.07355
-0.061	-9.1194	-3.99861
-0.0605	-9.13164	-3.92442
-0.06	-9.14229	-3.85133
-0.0595	-9.1513	-3.77965
-0.059	-9.15858	-3.70973
-0.0585	-9.16407	-3.6419
-0.058	-9.1677	-3.57651
-0.0575	-9.16939	-3.51389
-0.057	-9.16909	-3.45437
-0.0565	-9.16672	-3.39829
-0.056	-9.16225	-3.34597
-0.0555	-9.1556	-3.29772
-0.055	-9.14674	-3.25384
-0.0545	-9.13563	-3.21462
-0.054	-9.12224	-3.18033
-0.0535	-9.10656	-3.15122
-0.053	-9.08857	-3.12754
-0.0525	-9.06828	-3.1095
-0.052	-9.0457	-3.09728
-0.0515	-9.02086	-3.09106
-0.051	-8.99381	-3.09098
-0.0505	-8.96458	-3.09716
-0.05	-8.93325	-3.10968
-0.0495	-8.89991	-3.12861
-0.049	-8.86463	-3.15398
-0.0485	-8.82754	-3.18579
-0.048	-8.78876	-3.22401
-0.0475	-8.74842	-3.26858
-0.047	-8.70667	-3.3194
-0.0465	-8.66367	-3.37636
-0.046	-8.61961	-3.43931
-0.0455	-8.57467	-3.50805
-0.045	-8.52904	-3.58239
-0.0445	-8.48295	-3.66206
-0.044	-8.43661	-3.74682
-0.0435	-8.39024	-3.83635
-0.043	-8.34409	-3.93035
-0.0425	-8.2984	-4.02845
-0.042	-8.25341	-4.1303
-0.0415	-8.20938	-4.2355
-0.041	-8.16657	-4.34365
-0.0405	-8.12523	-4.45431
-0.04	-8.08561	-4.56705
-0.0395	-8.04798	-4.68141
-0.039	-8.01258	-4.79692
-0.0385	-7.97966	-4.91313
-0.038	-7.94947	-5.02953
-0.0375	-7.92223	-5.14566
-0.037	-7.89818	-5.26103
-0.0365	-7.87752	-5.37515
-0.036	-7.86046	-5.48755
-0.0355	-7.8472	-5.59775
-0.035	-7.83789	-5.7053
-0.0345	-7.83272	-5.80973
-0.034	-7.83181	-5.91062
-0.0335	-7.83529	-6.00753
-0.033	-7.84327	-6.10006
-0.0325	-7.85583	-6.18784
-0.032	-7.87304	-6.27049
-0.0315	-7.89494	-6.34768
-0.031	-7.92156	-6.4191
-0.0305	-7.95289	-6.48446
-0.03	-7.98892	-6.5435
-0.0295	-8.02959	-6.59601
-0.029	-8.07483	-6.64178
-0.0285	-8.12456	-6.68066
-0.028	-8.17867	-6.71252
-0.0275	-8.237	-6.73726
-0.027	-8.29942	-6.75482
-0.0265	-8.36573	-6.76518
-0.026	-8.43574	-6.76834
-0.0255	-8.50924	-6.76435
-0.025	-8.58597	-6.75329
-0.0245	-8.6657	-6.73526
-0.024	-8.74814	-6.71041
-0.0235	-8.83302	-6.67891
-0.023	-8.92003	-6.64097
-0.0225	-9.00887	-6.59682
-0.022	-9.09922	-6.54673
-0.0215	-9.19074	-6.49099
-0.021	-9.28311	-6.4299
-0.0205	-9.37597	-6.36381
-0.02	-9.469	-6.29307
-0.0195	-9.56184	-6.21806
-0.019	-9.65415	-6.13917
-0.0185	-9.74559	-6.05681
-0.018	-9.83582	-5.97139
-0.0175	-9.92452	-5.88335
-0.017	-10.0114	-5.79311
-0.0165	-10.096	-5.70112
-0.016	-10.1782	-5.60782
-0.0155	-10.2577	-5.51365
-0.015	-10.3341	-5.41903
-0.0145	-10.4072	-5.32441
-0.014	-10.4768	-5.23021
-0.0135	-10.5427	-5.13684
-0.013	-10.6046	-5.04469
-0.0125	-10.6624	-4.95416
-0.012	-10.7159	-4.86561
-0.0115	-10.7651	-4.77938
-0.011	-10.8097	-4.69581
-0.0105	-10.8497	-4.6152
-0.01	-10.8851	-4.53782
-0.0095	-10.9159	-4.46394
-0.009	-10.9419	-4.39377
-0.0085	-10.9633	-4.32753
-0.008	-10.98	-4.26537
-0.0075	-10.9922	-4.20743
-0.007	-11	-4.15383
-0.0065	-11.0033	-4.10464
-0.006	-11.0025	-4.05992
-0.0055	-10.9976	-4.01967
-0.005	-10.9889	-3.98388
-0.0045	-10.9765	-3.95252
-0.004	-10.9606	-3.92549
-0.0035	-10.9415	-3.90271
-0.003	-10.9194	-3.88404
-0.0025	-10.8946	-3.86932
-0.002	-10.8673	-3.85837
-0.0015	-10.8379	-3.85098
-0.001	-10.8065	-3.84692
-0.0005	-10.7736	-3.84594
0	-10.7394	-3.84777
0.0005	-10.7043	-3.85213
0.001	-10.6684	-3.85871
0.0015	-10.6321	-3.86721
0.002	-10.5957	-3.87729
0.0025	-10.5595	-3.88862
0.003	-10.5237	-3.90088
0.0035	-10.4886	-3.91371
0.004	-10.4545	-3.92677
0.0045	-10.4216	-3.93973
0.005	-10.3901	-3.95224
0.0055	-10.3603	-3.96398
0.006	-10.3322	-3.97462
0.0065	-10.3062	-3.98385
0.007	-10.2822	-3.99138
0.0075	-10.2605	-3.99692
0.008	-10.2412	-4.00019
0.0085	-10.2242	-4.00096
0.009	-10.2097	-3.999
0.0095	-10.1977	-3.99409
0.01	-10.1881	-3.98606
0.0105	-10.181	-3.97475
0.011	-10.1763	-3.96001
0.0115	-10.1739	-3.94176
0.012	-10.1737	-3.91991
0.0125	-10.1755	-3.8944
0.013	-10.1792	-3.86522
0.0135	-10.1847	-3.83237
0.014	-10.1916	-3.79589
0.0145	-10.1998	-3.75583
0.015	-10.209	-3.71229
0.0155	-10.219	-3.66539
0.016	-10.2294	-3.61527
0.0165	-10.24	-3.5621
0.017	-10.2504	-3.50608
0.0175	-10.2603	-3.44741
0.018	-10.2694	-3.38635
0.0185	-10.2772	-3.32316
0.019	-10.2835	-3.2581
0.0195	-10.2878	-3.19148
0.02	-10.2899	-3.1236
0.0205	-10.2892	-3.05479
0.021	-10.2855	-2.98538
0.0215	-10.2784	-2.91571
0.022	-10.2676	-2.84612
0.0225	-10.2526	-2.77698
0.023	-10.2331	-2.70862
0.0235	-10.2088	-2.64141
0.024	-10.1794	-2.57568
0.0245	-10.1446	-2.51179
0.025	-10.1041	-2.45006
0.0255	-10.0576	-2.39081
0.026	-10.0048	-2.33437
0.0265	-9.94565	-2.28103
0.027	-9.87983	-2.23106
0.0275	-9.8072	-2.18473
0.028	-9.72761	-2.14228
0.0285	-9.64095	-2.10393
0.029	-9.54711	-2.06988
0.0295	-9.44603	-2.04029
0.03	-9.33769	-2.01531
0.0305	-9.22209	-1.99507
0.031	-9.09924	-1.97964
0.0315	-8.9692	-1.96909
0.032	-8.83207	-1.96345
0.0325	-8.68795	-1.96273
0.033	-8.53701	-1.9669
0.0335	-8.3794	-1.9759
0.034	-8.21534	-1.98964
0.0345	-8.04505	-2.00801
0.035	-7.8688	-2.03087
0.0355	-7.68685	-2.05804
0.036	-7.49953	-2.08934
0.0365	-7.30716	-2.12453
0.037	-7.11008	-2.16337
0.0375	-6.90867	-2.2056
0.038	-6.70332	-2.25092
0.0385	-6.49441	-2.29902
0.039	-6.28238	-2.34959
0.0395	-6.06765	-2.40228
0.04	-5.85066	-2.45673
0.0405	-5.63185	-2.51258
0.041	-5.41168	-2.56947
0.0415	-5.19061	-2.627
0.042	-4.96909	-2.6848
0.0425	-4.74758	-2.74249
0.043	-4.52655	-2.79967
0.0435	-4.30645	-2.85597
0.044	-4.08772	-2.911
0.0445	-3.8708	-2.96442
0.045	-3.65612	-3.01585
0.0455	-3.44411	-3.06495
0.046	-3.23516	-3.11138
0.0465	-3.02967	-3.15485
0.047	-2.82801	-3.19504
0.0475	-2.63054	-3.23168
0.048	-2.4376	-3.26451
0.0485	-2.24949	-3.29331
0.049	-2.06653	-3.31786
0.0495	-1.88897	-3.33799
0.05	-1.71707	-3.35353
0.0505	-1.55106	-3.36436
0.051	-1.39113	-3.37039
0.0515	-1.23746	-3.37153
0.052	-1.09021	-3.36775
0.0525	-0.949486	-3.35902
0.053	-0.815402	-3.34538
0.0535	-0.688026	-3.32686
0.054	-0.567407	-3.30354
0.0545	-0.453566	-3.27551
0.055	-0.346502	-3.2429
0.0555	-0.246189	-3.20587
0.056	-0.152576	-3.16459
0.0565	-0.0655917	-3.11927
0.057	0.014859	-3.07012
0.0575	0.0888914	-3.0174
0.058	0.156641	-2.96136
0.0585	0.218262	-2.90228
0.059	0.273925	-2.84046
0.0595	0.32382	-2.7762
0.06	0.368149	-2.70984
0.0605	0.407129	-2.64168
0.061	0.440988	-2.57208
0.0615	0.469968	-2.50136
0.062	0.494316	-2.42988
0.0625	0.514291	-2.35796
0.063	0.530156	-2.28597
0.0635	0.542179	-2.21423
0.064	0.550632	-2.14308
0.0645	0.555789	-2.07283
0.065	0.557924	-2.00381
0.0655	0.557312	-1.93631
0.066	0.554224	-1.87063
0.0665	0.548926	-1.80703
0.067	0.541684	-1.74578
0.0675	0.532752	-1.68712
0.068	0.522382	-1.63126
0.0685	0.510815	-1.5784
0.069	0.498283	-1.52872
0.0695	0.485008	-1.48237
0.07	0.4712	-1.4395
0.0705	0.457058	-1.4002
0.071	0.442769	-1.36457
0.0715	0.428505	-1.33266
0.072	0.414425	-1.30452
0.0725	0.400672	-1.28015
0.073	0.387378	-1.25955
0.0735	0.374656	-1.24269
0.074	0.362606	-1.22952
0.0745	0.351312	-1.21995
0.075	0.340842	-1.2139
0.0755	0.331249	-1.21124
0.076	0.322571	-1.21185
0.0765	0.31483	-1.21558
0.077	0.308035	-1.22226
0.0775	0.302177	-1.23171
0.078	0.297237	-1.24374
0.0785	0.293178	-1.25814
0.079	0.289954	-1.27472
0.0795	0.287503	-1.29325
0.08	0.285752	-1.3135
0.0805	0.284618	-1.33525
0.081	0.284005	-1.35827
0.0815	0.283809	-1.38233
0.082	0.283916	-1.4072
0.0825	0.284204	-1.43267
0.083	0.284544	-1.4585
0.0835	0.284798	-1.48449
0.084	0.284826	-1.51044
0.0845	0.28448	-1.53614
0.085	0.28361	-1.56142
0.0855	0.282062	-1.5861
0.086	0.279681	-1.61003
0.0865	0.276309	-1.63306
0.087	0.271788	-1.65507
0.0875	0.265963	-1.67593
0.088	0.258677	-1.69556
0.0885	0.249779	-1.71387
0.089	0.239117	-1.73081
0.0895	0.226546	-1.74632
0.09	0.211926	-1.76038
0.0905	0.19512	-1.77299
0.091	0.175999	-1.78415
0.0915	0.154441	-1.79388
0.092	0.130331	-1.80223
0.0925	0.103563	-1.80925
0.093	0.0740397	-1.81502
0.0935	0.0416732	-1.81961
0.094	0.00638542	-1.82314
0.0945	-0.0318909	-1.82569
0.095	-0.0732123	-1.82741
0.0955	-0.117624	-1.82841
0.096	-0.165159	-1.82884
0.0965	-0.215839	-1.82884
0.097	-0.269673	-1.82856
0.0975	-0.326657	-1.82816
0.098	-0.386775	-1.82778
0.0985	-0.449999	-1.82759
0.099	-0.516285	-1.82773
0.0995	-0.58558	-1.82837
0.1	-0.657814	-1.82966
0.1005	-0.732907	-1.83172
0.101	-0.810765	-1.83471
0.1015	-0.89128	-1.83875
0.102	-0.974335	-1.84396
0.1025	-1.0598	-1.85045
0.103	-1.14752	-1.85832
0.1035	-1.23735	-1.86764
0.104	-1.32912	-1.8785
0.1045	-1.42266	-1.89094
0.105	-1.51776	-1.90501
0.1055	-1.61424	-1.92074
0.106	-1.71188	-1.93814
0.1065	-1.81047	-1.95719
0.107	-1.90978	-1.97788
0.1075	-2.00958	-2.00016
0.108	-2.10961	-2.02399
0.1085	-2.20964	-2.04929
0.109	-2.30941	-2.07597
0.1095	-2.40866	-2.10394
0.11	-2.50712	-2.13307
0.1105	-2.60453	-2.16324
0.111	-2.70061	-2.1943
0.1115	-2.79509	-2.2261
0.112	-2.88769	-2.25847
0.1125	-2.97814	-2.29125
0.113	-3.06617	-2.32423
0.1135	-3.1515	-2.35725
0.114	-3.23386	-2.39009
0.1145	-3.31298	-2.42257
0.115	-3.3886	-2.45447
0.1155	-3.46045	-2.4856
0.116	-3.52828	-2.51576
0.1165	-3.59185	-2.54473
0.117	-3.6509	-2.57233
0.1175	-3.70522	-2.59836
0.118	-3.75457	-2.62263
0.1185	-3.79875	-2.64498
0.119	-3.83755	-2.66523
0.1195	-3.87077	-2.68322
0.12	-3.89824	-2.6988
0.1205	-3.91978	-2.71186
0.121	-3.93525	-2.72226
0.1215	-3.94451	-2.72991
0.122	-3.94742	-2.73471
0.1225	-3.94387	-2.7366
0.123	-3.93377	-2.73553
0.1235	-3.91703	-2.73147
0.124	-3.89359	-2.72439
0.1245	-3.8634	-2.7143
0.125	-3.82643	-2.70123
0.1255	-3.78266	-2.68521
0.126	-3.73209	-2.66631
0.1265	-3.67472	-2.6446
0.127	-3.61061	-2.62018
0.1275	-3.53979	-2.59316
0.128	-3.46233	-2.56368
0.1285	-3.3783	-2.53189
0.129	-3.28781	-2.49793
0.1295	-3.19097	-2.46201
0.13	-3.08789	-2.42429
0.1305	-2.97873	-2.38499
0.131	-2.86362	-2.34431
0.1315	-2.74274	-2.30248
0.132	-2.61627	-2.25972
0.1325	-2.48439	-2.21628
0.133	-2.34731	-2.17239
0.1335	-2.20523	-2.1283
0.134	-2.05837	-2.08425
0.1345	-1.90696	-2.04048
0.135	-1.75123	-1.99725
0.1355	-1.59143	-1.95478
0.136	-1.42779	-1.91332
0.1365	-1.26057	-1.8731
0.137	-1.09002	-1.83433
0.1375	-0.916393	-1.79723
0.138	-0.739945	-1.76199
0.1385	-0.560931	-1.72882
0.139	-0.379605	-1.69788
0.1395	-0.19622	-1.66934
0.14	-0.0110255	-1.64334
0.1405	0.175734	-1.62001
0.141	0.363818	-1.59947
0.1415	0.552992	-1.58181
0.142	0.743029	-1.56711
0.1425	0.933708	-1.55542
0.143	1.12482	-1.54679
0.1435	1.31615	-1.54124
0.144	1.50753	-1.53876
0.1445	1.69875	-1.53934
0.145	1.88966	-1.54293
0.1455	2.08008	-1.54948
0.146	2.26988	-1.55893
0.1465	2.45892	-1.57116
0.147	2.64706	-1.58608
0.1475	2.83421	-1.60355
0.148	3.02026	-1.62344
0.1485	3.20513	-1.64558
0.149	3.38874	-1.66982
0.1495	3.57104	-1.69596
0.15	3.75198	-1.72383
0.1505	3.93152	-1.7532
0.151	4.10964	-1.78388
0.1515	4.28633	-1.81566
0.152	4.46159	-1.8483
0.1525	4.63543	-1.88158
0.153	4.80788	-1.91528
0.1535	4.97895	-1.94916
0.154	5.1487	-1.98301
0.1545	5.31717	-2.01659
0.155	5.48441	-2.04968
0.1555	5.65049	-2.08207
0.156	5.81547	-2.11355
0.1565	5.97943	-2.14391
0.157	6.14245	-2.17296
0.1575	6.3046	-2.20052
0.158	6.46597	-2.22642
0.1585	6.62664	-2.25049
0.159	6.7867	-2.27259
0.1595	6.94623	-2.29259
0.16	7.10531	-2.31036
0.1605	7.26402	-2.32582
0.161	7.42245	-2.33886
0.1615	7.58067	-2.34942
0.162	7.73874	-2.35744
0.1625	7.89674	-2.36289
0.163	8.05471	-2.36575
0.1635	8.21273	-2.366
0.164	8.37081	-2.36367
0.1645	8.52902	-2.35879
0.165	8.68737	-2.35138
0.1655	8.84588	-2.34152
0.166	9.00458	-2.32928
0.1665	9.16345	-2.31474
0.167	9.32249	-2.29802
0.1675	9.4817	-2.27921
0.168	9.64103	-2.25844
0.1685	9.80045	-2.23586
0.169	9.95993	-2.2116
0.1695	10.1194	-2.18583
0.17	10.2788	-2.15869
0.1705	10.438	-2.13035
0.171	10.597	-2.101
0.1715	10.7557	-2.0708
0.172	10.914	-2.03994
0.1725	11.0718	-2.00858
0.173	11.2289	-1.97692
0.1735	11.3852	-1.94514
0.174	11.5407	-1.9134
0.1745	11.6951	-1.88189
0.175	11.8484	-1.85078
0.1755	12.0003	-1.82022
0.176	12.1509	-1.79039
0.1765	12.2998	-1.76143
0.177	12.447	-1.73349
0.1775	12.5924	-1.7067
0.178	12.7357	-1.6812
0.1785	12.8768	-1.6571
0.179	13.0156	-1.63451
0.1795	13.152	-1.61353
0.18	13.2857	-1.59424
0.1805	13.4168	-1.57672
0.181	13.545	-1.56104
0.1815	13.6702	-1.54725
0.182	13.7923	-1.53539
0.1825	13.9112	-1.52549
0.183	14.0268	-1.51757
0.1835	14.139	-1.51165
0.184	14.2477	-1.50771
0.1845	14.3529	-1.50575
0.185	14.4544	-1.50575
0.1855	14.5523	-1.50767
0.186	14.6465	-1.51148
0.1865	14.7369	-1.51714
0.187	14.8235	-1.52457
0.1875	14.9064	-1.53374
0.188	14.9855	-1.54456
0.1885	15.0608	-1.55697
0.189	15.1324	-1.57089
0.1895	15.2003	-1.58623
0.19	15.2645	-1.60292
0.1905	15.3252	-1.62087
0.191	15.3823	-1.63998
0.1915	15.4359	-1.66018
0.192	15.4862	-1.68136
0.1925	15.5332	-1.70345
0.193	15.5771	-1.72635
0.1935	15.618	-1.74997
0.194	15.656	-1.77423
0.1945	15.6911	-1.79906
0.195	15.7237	-1.82436
0.1955	15.7538	-1.85006
0.196	15.7815	-1.87609
0.1965	15.8071	-1.90239
0.197	15.8307	-1.92888
0.1975	15.8525	-1.95551
0.198	15.8726	-1.98222
0.1985	15.8912	-2.00896
0.199	15.9085	-2.03568
0.1995	15.9247	-2.06233
0.2	15.9399	-2.08889
0.2005	15.9543	-2.11532
0.201	15.9682	-2.14158
0.2015	15.9816	-2.16764
0.202	15.9947	-2.19349
0.2025	16.0078	-2.21911
0.203	16.0209	-2.24446
0.2035	16.0342	-2.26955
0.204	16.048	-2.29434
0.2045	16.0623	-2.31884
0.205	16.0772	-2.34302
0.2055	16.093	-2.36687
0.206	16.1097	-2.39039
0.2065	16.1275	-2.41355
0.207	16.1464	-2.43635
0.2075	16.1666	-2.45878
0.208	16.1882	-2.4808
0.2085	16.2113	-2.50241
0.209	16.2358	-2.52359
0.2095	16.262	-2.54431
0.21	16.2898	-2.56454
0.2105	16.3194	-2.58425
0.211	16.3506	-2.60342
0.2115	16.3836	-2.622
0.212	16.4184	-2.63995
0.2125	16.455	-2.65723
0.213	16.4934	-2.67379
0.2135	16.5335	-2.68959
0.214	16.5753	-2.70456
0.2145	16.6189	-2.71864
0.215	16.6641	-2.73178
0.2155	16.7109	-2.74391
0.216	16.7592	-2.75497
0.2165	16.809	-2.76489
0.217	16.8602	-2.77359
0.2175	16.9127	-2.78101
0.218	16.9664	-2.78706
0.2185	17.0212	-2.79169
0.219	17.077	-2.79482
0.2195	17.1336	-2.79637
0.22	17.191	-2.79628
0.2205	17.249	-2.79447
0.221	17.3075	-2.79089
0.2215	17.3663	-2.78546
0.222	17.4253	-2.77814
0.2225	17.4843	-2.76886
0.223	17.5433	-2.75757
0.2235	17.6019	-2.74424
0.224	17.6602	-2.72882
0.2245	17.7179	-2.71128
0.225	17.7749	-2.6916
0.2255	17.831	-2.66975
0.226	17.886	-2.64574
0.2265	17.9398	-2.61955
0.227	17.9923	-2.59119
0.2275	18.0433	-2.56069
0.228	18.0927	-2.52805
0.2285	18.1402	-2.49331
0.229	18.1858	-2.45652
0.2295	18.2293	-2.41773
0.23	18.2706	-2.37698
0.2305	18.3095	-2.33435
0.231	18.346	-2.28991
0.2315	18.3798	-2.24375
0.232	18.411	-2.19595
0.2325	18.4394	-2.14661
0.233	18.4648	-2.09584
0.2335	18.4873	-2.04374
0.234	18.5067	-1.99043
0.2345	18.523	-1.93603
0.235	18.536	-1.88065
0.2355	18.5458	-1.82444
0.236	18.5523	-1.76752
0.2365	18.5554	-1.71002
0.237	18.5551	-1.65206
0.2375	18.5515	-1.5938
0.238	18.5444	-1.53535
0.2385	18.5339	-1.47684
0.239	18.5201	-1.41841
0.2395	18.5028	-1.36018
0.24	18.4822	-1.30227
0.2405	18.4582	-1.2448
0.241	18.431	-1.18787
0.2415	18.4005	-1.13158
0.242	18.3669	-1.07604
0.2425	18.3302	-1.02134
0.243	18.2904	-0.967543
0.2435	18.2477	-0.914735
0.244	18.2022	-0.862974
0.2445	18.1539	-0.812313
0.245	18.1029	-0.762793
0.2455	18.0494	-0.714446
0.246	17.9934	-0.667294
0.2465	17.9351	-0.621347
0.247	17.8746	-0.576606
0.2475	17.8119	-0.53306
0.248	17.7474	-0.490688
0.2485	17.6809	-0.449458
0.249	17.6128	-0.40933
0.2495	17.543	-0.370251
0.25	17.4718	-0.332163
0.2505	17.3992	-0.294997
0.251	17.3253	-0.258675
0.2515	17.2504	-0.223116
0.252	17.1745	-0.188227
0.2525	17.0977	-0.153913
0.253	17.0201	-0.120073
0.2535	16.9418	-0.0866022
0.254	16.863	-0.0533922
0.2545	16.7837	-0.0203331
0.255	16.704	0.0126863
0.2555	16.624	0.0457773
0.256	16.5438	0.0790499
0.2565	16.4634	0.112612
0.257	16.3829	0.14657
0.2575	16.3023	0.181023
0.258	16.2218	0.216068
0.2585	16.1412	0.251794
0.259	16.0607	0.288284
0.2595	15.9803	0.325612
0.26	15.9	0.363845
0.2605	15.8197	0.403038
0.261	15.7396	0.443237
0.2615	15.6596	0.484477
0.262	15.5796	0.526781
0.2625	15.4996	0.570158
0.263	15.4197	0.614608
0.2635	15.3397	0.660115
0.264	15.2597	0.706651
0.2645	15.1795	0.754173
0.265	15.0992	0.802626
0.2655	15.0187	0.851941
0.266	14.9379	0.902036
0.2665	14.8568	0.952815
0.267	14.7752	1.00417
0.2675	14.6932	1.05598
0.268	14.6107	1.1081
0.2685	14.5275	1.16041
0.269	14.4437	1.21273
0.2695	14.3591	1.2649
0.27	14.2738	1.31676
0.2705	14.1876	1.36811
0.271	14.1005	1.41877
0.2715	14.0124	1.46853
0.272	13.9233	1.5172
0.2725	13.8332	1.56458
0.273	13.7419	1.61044
0.2735	13.6495	1.65458
0.274	13.556	1.69679
0.2745	13.4613	1.73686
0.275	13.3654	1.77458
0.2755	13.2683	1.80974
0.276	13.17	1.84215
0.2765	13.0706	1.87161
0.277	12.9699	1.89792
0.2775	12.8681	1.92092
0.278	12.7652	1.94043
0.2785	12.6612	1.95629
0.279	12.5562	1.96835
0.2795	12.4501	1.97648
0.28	12.3432	1.98054
0.2805	12.2353	1.98044
0.281	12.1267	1.97607
0.2815	12.0174	1.96735
0.282	11.9073	1.95423
0.2825	11.7968	1.93664
0.283	11.6857	1.91457
0.2835	11.5742	1.88799
0.284	11.4624	1.85691
0.2845	11.3504	1.82135
0.285	11.2382	1.78134
0.2855	11.126	1.73693
0.286	11.0138	1.68819
0.2865	10.9017	1.63521
0.287	10.7898	1.57809
0.2875	10.6781	1.51693
0.288	10.5667	1.45187
0.2885	10.4557	1.38306
0.289	10.3451	1.31064
0.2895	10.2349	1.23478
0.29	10.1253	1.15566
0.2905	10.0162	1.07347
0.291	9.9076	0.988399
0.2915	9.79956	0.900652
0.292	9.69205	0.810439
0.2925	9.58506	0.717974
0.293	9.47856	0.623475
0.2935	9.3725	0.527163
0.294	9.26684	0.42926
0.2945	9.1615	0.329988
0.295	9.05641	0.22957
0.2955	8.95148	0.128225
0.296	8.84661	0.0261673
0.2965	8.74168	-0.0763902
0.297	8.63658	-0.179242
0.2975	8.53118	-0.282189
0.298	8.42532	-0.385039
0.2985	8.31886	-0.487609
0.299	8.21164	-0.589726
0.2995	8.10349	-0.691225
0.3	7.99425	-0.791953
0.3005	7.88372	-0.891768
0.301	7.77174	-0.990541
0.3015	7.65812	-1.08815
0.302	7.54267	-1.1845
0.3025	7.42521	-1.27949
0.303	7.30555	-1.37304
0.3035	7.18351	-1.46509
0.304	7.05891	-1.55559
0.3045	6.93159	-1.64448
0.305	6.80136	-1.73176
0.3055	6.66809	-1.81739
0.306	6.53161	-1.90137
0.3065	6.39179	-1.98372
0.307	6.24851	-2.06446
0.3075	6.10165	-2.1436
0.308	5.95111	-2.22119
0.3085	5.79681	-2.29728
0.309	5.63868	-2.37193
0.3095	5.47668	-2.44519
0.31	5.31077	-2.51713
0.3105	5.14094	-2.58784
0.311	4.9672	-2.65738
0.3115	4.78957	-2.72585
0.312	4.60811	-2.79333
0.3125	4.42288	-2.85991
0.313	4.23396	-2.92568
0.3135	4.04148	-2.99073
0.314	3.84555	-3.05515
0.3145	3.64632	-3.11902
0.315	3.44397	-3.18244
0.3155	3.23868	-3.24549
0.316	3.03066	-3.30824
0.3165	2.82013	-3.37077
0.317	2.60732	-3.43316
0.3175	2.3925	-3.49547
0.318	2.17592	-3.55776
0.3185	1.95787	-3.62009
0.319	1.73864	-3.6825
0.3195	1.51852	-3.74504
0.32	1.29782	-3.80774
0.3205	1.07685	-3.87063
0.321	0.855923	-3.93374
0.3215	0.635358	-3.99709
0.322	0.415468	-4.06068
0.3225	0.196567	-4.12452
0.323	-0.0210364	-4.18861
0.3235	-0.237041	-4.25296
0.324	-0.451153	-4.31754
0.3245	-0.663091	-4.38234
0.325	-0.872584	-4.44736
0.3255	-1.07938	-4.51256
0.326	-1.28323	-4.57794
0.3265	-1.48392	-4.64346
0.327	-1.68126	-4.70911
0.3275	-1.87505	-4.77487
0.328	-2.06515	-4.8407
0.3285	-2.25142	-4.9066
0.329	-2.43376	-4.97254
0.3295	-2.61208	-5.03852
0.33	-2.78634	-5.10451
0.3305	-2.95651	-5.17051
0.331	-3.1226	-5.23653
0.3315	-3.28464	-5.30257
0.332	-3.4427	-5.36864
0.3325	-3.59687	-5.43476
0.333	-3.74727	-5.50095
0.3335	-3.89405	-5.56724
0.334	-4.0374	-5.63368
0.3345	-4.17753	-5.70032
0.335	-4.31466	-5.76722
0.3355	-4.44906	-5.83443
0.336	-4.581	-5.90203
0.3365	-4.71081	-5.97011
0.337	-4.8388	-6.03875
0.3375	-4.96532	-6.10805
0.338	-5.09073	-6.17812
0.3385	-5.21542	-6.24906
0.339	-5.33976	-6.32099
0.3395	-5.46417	-6.39403
0.34	-5.58904	-6.4683
0.3405	-5.7148	-6.54395
0.341	-5.84186	-6.62109
0.3415	-5.97063	-6.69987
0.342	-6.10152	-6.78041
0.3425	-6.23494	-6.86285
0.343	-6.37129	-6.94733
0.3435	-6.51096	-7.03397
0.344	-6.6543	-7.12289
0.3445	-6.80169	-7.21423
0.345	-6.95345	-7.30808
0.3455	-7.1099	-7.40457
0.346	-7.27132	-7.50378
0.3465	-7.43798	-7.6058
0.347	-7.61011	-7.71071
0.3475	-7.78792	-7.81857
0.348	-7.97156	-7.92943
0.3485	-8.16119	-8.04333
0.349	-8.3569	-8.16028
0.3495	-8.55874	-8.28029
0.35	-8.76676	-8.40334
0.3505	-8.98092	-8.5294
0.351	-9.20118	-8.65841
0.3515	-9.42744	-8.79031
0.352	-9.65957	-8.925
0.3525	-9.89739	-9.06238
0.353	-10.1407	-9.2023
0.3535	-10.3892	-9.34463
0.354	-10.6427	-9.48918
0.3545	-10.9008	-9.63577
0.355	-11.1631	-9.78418
0.3555	-11.4293	-9.93418
0.356	-11.6989	-10.0855
0.3565	-11.9715	-10.2379
0.357	-12.2465	-10.3911
0.3575	-12.5235	-10.5448
0.358	-12.8019	-10.6987
0.3585	-13.0812	-10.8524
0.359	-13.3608	-11.0056
0.3595	-13.6401	-11.158
0.36	-13.9185	-11.3091
0.3605	-14.1954	-11.4586
0.361	-14.4701	-11.6062
0.3615	-14.7422	-11.7514
0.362	-15.0108	-11.8939
0.3625	-15.2756	-12.0333
0.363	-15.5357	-12.1691
0.3635	-15.7907	-12.3011
0.364	-16.04	-12.4288
0.3645	-16.2831	-12.5519
0.365	-16.5193	-12.67
0.3655	-16.7481	-12.7828
0.366	-16.9692	-12.8898
0.3665	-17.182	-12.9909
0.367	-17.3861	-13.0857
0.3675	-17.5811	-13.1739
0.368	-17.7667	-13.2552
0.3685	-17.9426	-13.3294
0.369	-18.1084	-13.3962
0.3695	-18.264	-13.4555
0.37	-18.4091	-13.5071
0.3705	-18.5437	-13.5508
0.371	-18.6676	-13.5866
0.3715	-18.7807	-13.6142
0.372	-18.8831	-13.6337
0.3725	-18.9748	-13.645
0.373	-19.0559	-13.6481
0.3735	-19.1265	-13.6431
0.374	-19.1867	-13.6299
0.3745	-19.2368	-13.6086
0.375	-19.2771	-13.5794
0.3755	-19.3077	-13.5424
0.376	-19.3291	-13.4978
0.3765	-19.3417	-13.4457
0.377	-19.3457	-13.3863
0.3775	-19.3417	-13.32
0.378	-19.3301	-13.2469
0.3785	-19.3113	-13.1674
0.379	-19.2859	-13.0817
0.3795	-19.2545	-12.9903
0.38	-19.2175	-12.8934
0.3805	-19.1755	-12.7914
0.381	-19.129	-12.6846
0.3815	-19.0787	-12.5735
0.382	-19.0251	-12.4584
0.3825	-18.9687	-12.3398
0.383	-18.9102	-12.2181
0.3835	-18.8501	-12.0936
0.384	-18.789	-11.9668
0.3845	-18.7273	-11.8381
0.385	-18.6656	-11.7079
0.3855	-18.6045	-11.5765
0.386	-18.5444	-11.4445
0.3865	-18.4857	-11.3121
0.387	-18.4288	-11.1798
0.3875	-18.3743	-11.0478
0.388	-18.3224	-10.9166
0.3885	-18.2735	-10.7865
0.389	-18.2278	-10.6578
0.3895	-18.1858	-10.5307
0.39	-18.1474	-10.4055
0.3905	-18.1131	-10.2825
0.391	-18.0829	-10.1619
0.3915	-18.0568	-10.0438
0.392	-18.0351	-9.92851
0.3925	-18.0178	-9.81609
0.393	-18.0047	-9.70667
0.3935	-17.996	-9.60035
0.394	-17.9915	-9.49717
0.3945	-17.991	-9.39717
0.395	-17.9946	-9.30035
0.3955	-18.0019	-9.2067
0.396	-18.0128	-9.11617
0.3965	-18.027	-9.02869
0.397	-18.0443	-8.94415
0.3975	-18.0643	-8.86244
0.398	-18.0868	-8.7834
0.3985	-18.1115	-8.70689
0.399	-18.1379	-8.6327
0.3995	-18.1658	-8.56063
0.4	-18.1946	-8.49045
0.4005	-18.2242	-8.42194
0.401	-18.2541	-8.35482
0.4015	-18.2838	-8.28884
0.402	-18.313	-8.22372
0.4025	-18.3414	-8.15917
0.403	-18.3685	-8.09489
0.4035	-18.394	-8.03058
0.404	-18.4175	-7.96594
0.4045	-18.4387	-7.90067
0.405	-18.4572	-7.83445
0.4055	-18.4728	-7.76699
0.406	-18.4851	-7.69798
0.4065	-18.4939	-7.62712
0.407	-18.4989	-7.55414
0.4075	-18.5	-7.47875
0.408	-18.4969	-7.40067
0.4085	-18.4895	-7.31966
0.409	-18.4776	-7.23547
0.4095	-18.4613	-7.14786
0.41	-18.4403	-7.05662
0.4105	-18.4146	-6.96155
0.411	-18.3843	-6.86246
0.4115	-18.3494	-6.7592
0.412	-18.3099	-6.65161
0.4125	-18.2658	-6.53957
0.413	-18.2175	-6.42297
0.4135	-18.1648	-6.30172
0.414	-18.1081	-6.17576
0.4145	-18.0475	-6.04502
0.415	-17.9832	-5.9095
0.4155	-17.9155	-5.76917
0.416	-17.8445	-5.62404
0.4165	-17.7707	-5.47415
0.417	-17.6942	-5.31954
0.4175	-17.6153	-5.16027
0.418	-17.5345	-4.99643
0.4185	-17.4518	-4.8281
0.419	-17.3678	-4.65541
0.4195	-17.2827	-4.47848
0.42	-17.1968	-4.29743
0.4205	-17.1104	-4.11244
0.421	-17.0239	-3.92364
0.4215	-16.9376	-3.73122
0.422	-16.8517	-3.53535
0.4225	-16.7665	-3.33621
0.423	-16.6824	-3.134
0.4235	-16.5994	-2.92891
0.424	-16.5179	-2.72113
0.4245	-16.4381	-2.51086
0.425	-16.3602	-2.29831
0.4255	-16.2843	-2.08367
0.426	-16.2105	-1.86714
0.4265	-16.139	-1.64891
0.427	-16.0698	-1.42917
0.4275	-16.003	-1.20812
0.428	-15.9386	-0.985922
0.4285	-15.8767	-0.762756
0.429	-15.817	-0.538786
0.4295	-15.7597	-0.314171
0.43	-15.7046	-0.0890577
0.4305	-15.6516	0.136414
0.431	-15.6005	0.362114
0.4315	-15.5512	0.587923
0.432	-15.5034	0.813733
0.4325	-15.457	1.03944
0.433	-15.4116	1.26497
0.4335	-15.367	1.49023
0.434	-15.3229	1.71517
0.4345	-15.2791	1.93971
0.435	-15.2351	2.16383
0.4355	-15.1906	2.38748
0.436	-15.1454	2.61064
0.4365	-15.099	2.83328
0.437	-15.051	3.05541
0.4375	-15.0012	3.27702
0.438	-14.9492	3.49813
0.4385	-14.8945	3.71873
0.439	-14.8369	3.93887
0.4395	-14.7759	4.15856
0.44	-14.7113	4.37783
0.4405	-14.6428	4.59673
0.441	-14.5699	4.81529
0.4415	-14.4924	5.03356
0.442	-14.41	5.25158
0.4425	-14.3225	5.46939
0.443	-14.2297	5.68706
0.4435	-14.1312	5.90462
0.444	-14.027	6.12212
0.4445	-13.9168	6.33961
0.445	-13.8006	6.55713
0.4455	-13.6781	6.77472
0.446	-13.5495	6.99244
0.4465	-13.4146	7.2103
0.447	-13.2734	7.42835
0.4475	-13.1259	7.64661
0.448	-12.9722	7.86511
0.4485	-12.8123	8.08387
0.449	-12.6464	8.30291
0.4495	-12.4747	8.52223
0.45	-12.2972	8.74185
0.4505	-12.1143	8.96175
0.451	-11.926	9.18195
0.4515	-11.7328	9.40243
0.452	-11.5347	9.62318
0.4525	-11.3323	9.84417
0.453	-11.1256	10.0654
0.4535	-10.9152	10.2868
0.454	-10.7014	10.5084
0.4545	-10.4844	10.7302
0.455	-10.2647	10.952
0.4555	-10.0428	11.1739
0.456	-9.81885	11.3959
0.4565	-9.5934	11.6178
0.457	-9.36681	11.8396
0.4575	-9.13948	12.0614
0.458	-8.91179	12.283
0.4585	-8.68414	12.5044
0.459	-8.45691	12.7255
0.4595	-8.23045	12.9463
0.46	-8.00513	13.1669
0.4605	-7.78128	13.387
0.461	-7.55922	13.6067
0.4615	-7.33926	13.826
0.462	-7.12167	14.0447
0.4625	-6.90672	14.2629
0.463	-6.69463	14.4806
0.4635	-6.48563	14.6977
0.464	-6.27987	14.9142
0.4645	-6.07753	15.13
0.465	-5.87873	15.3452
0.4655	-5.68355	15.5598
0.466	-5.49208	15.7737
0.4665	-5.30434	15.9869
0.467	-5.12035	16.1994
0.4675	-4.94007	16.4113
0.468	-4.76346	16.6224
0.4685	-4.59045	16.833
0.469	-4.42091	17.0428
0.4695	-4.25472	17.252
0.47	-4.09172	17.4606
0.4705	-3.93173	17.6686
0.471	-3.77452	17.876
0.4715	-3.61989	18.0828
0.472	-3.46758	18.2891
0.4725	-3.31732	18.4948
0.473	-3.16883	18.7
0.4735	-3.02182	18.9048
0.474	-2.87598	19.109
0.4745	-2.73099	19.3128
0.475	-2.58654	19.5162
0.4755	-2.44228	19.7191
0.476	-2.2979	19.9216
0.4765	-2.15307	20.1237
0.477	-2.00744	20.3254
0.4775	-1.8607	20.5267
0.478	-1.71254	20.7277
0.4785	-1.56263	20.9282
0.479	-1.41068	21.1282
0.4795	-1.25641	21.3279
0.48	-1.09955	21.5271
0.4805	-0.939832	21.7258
0.481	-0.777028	21.9239
0.4815	-0.61092	22.1216
0.482	-0.44131	22.3186
0.4825	-0.268026	22.515
0.483	-0.0909175	22.7108
0.4835	0.0901423	22.9057
0.484	0.275254	23.0999
0.4845	0.464492	23.2932
0.485	0.657906	23.4856
0.4855	0.855518	23.6769
0.486	1.05732	23.8672
0.4865	1.26329	24.0562
0.487	1.47337	24.2441
0.4875	1.68747	24.4305
0.488	1.90548	24.6156
0.4885	2.12728	24.7991
0.489	2.35271	24.981
0.4895	2.58158	25.1612
0.49	2.8137	25.3395
0.4905	3.04885	25.516
0.491	3.28679	25.6905
0.4915	3.52727	25.8629
0.492	3.77	26.0331
0.4925	4.01471	26.2011
0.493	4.26109	26.3667
0.4935	4.50884	26.5298
0.494	4.75764	26.6905
0.4945	5.00716	26.8486
0.495	5.25708	27.004
0.4955	5.50706	27.1566
0.496	5.75676	27.3065
0.4965	6.00586	27.4535
0.497	6.25402	27.5977
0.4975	6.50092	27.7389
0.498	6.74623	27.8771
[truncated: 1,004 more rows]
